# Supplementary material for: Effects of bowel preparation on the human gut microbiome and metabolome
Source: Sci Rep. 2019 Mar 11;9:4042. doi: 10.1038/s41598-019-40182-9 (PMC6411954; doi:10.1038/s41598-019-40182-9)
Supplement: Supplementary file 2 — Supplementary Tables [file 41598_2019_40182_MOESM2_ESM.xlsx]

## Sheet: STable1 Genus
Supplementay Table 1. P-values, and q-values of differences in 38 genera > 1% relative abundance in Day0, Day1, and Day14, and controls.
	Procedure group															Control goup
	Day0			Day1			Day14			Day0 vs Day1		Day0 vs Day14		Day1 vs Day14		Day0			Day14			Day0 vs Day14
Genus	median	min	max	median	min	max	median	min	max	p-value	q-value	p-value	q-value	p-value	q-value	median	min	max	median	min	max	p-value	q-value
Akkermansia	0	0	10	0	0	1	0	0	1	1	1	1	1	1	1	0	0	6	0	0	58	0.916	0.967
Alistipes	1.5	0	26	0	0	11	5	0	55	0.59	0.974	0.402	0.775	0.462	1	3	0	24	3	0	47	0.296	0.962
Anaerostipes	0.5	0	12	2.5	0	10	2.5	0	7	0.59	0.974	0.598	0.909	0.578	1	7	0	25	6	0	28	0.984	1
Bacteroides	373	154	1279	310.5	121	709	345	98	818	0.547	0.974	0.461	0.775	0.742	1	301	27	779	362	15	770	0.879	0.967
Barnesiella	10	0	60	4.5	0	18	12.5	0	81	0.4	0.974	1	1	0.254	1	0	0	2	0	0	1	0.586	0.962
Bifidobacterium	304.5	59	688	295	12	736	393	20	924	0.578	0.974	0.469	0.775	0.375	1	298	0	1488	242	0	1011	0.065	0.962
Bilophila	3.5	0	22	2	0	15	4	0	29	0.672	1	0.439	0.775	0.611	1	4	0	17	2	0	13	0.916	0.967
Blautia	198	73	621	189.5	54	640	254.5	129	691	1	1	0.109	0.52	0.742	1	350	131	727	286	88	1035	0.67	0.962
Catenibacterium	0	0	73	0	0	79	0	0	67	0.789	1	1	1	0.789	1	0	0	54	0	0	208	1	1
Clostridium	287	74	567	335	75	607	214.5	67	575	0.547	0.974	0.25	0.775	0.25	1	405	231	861	418	150	803	0.17	0.962
Collinsella	133.5	0	287	147.5	0	251	161.5	0	379	0.945	1	0.205	0.775	0.547	1	48	0	223	44	0	350	0.157	0.962
Coprococcus	2	0	38	3.5	0	76	5.5	0	109	0.236	0.974	0.462	0.775	0.742	1	14	0	188	9	0	118	0.239	0.962
Dialister	0	0	77	1.5	0	74	0	0	84	1	1	1	1	1	1	0	0	23	0	0	37	0.655	0.962
Dorea	34	1	56	50	0	140	38	0	181	0.4	0.974	0.108	0.52	0.673	1	43	0	169	37	0	163	0.33	0.962
Eggerthella	5.5	0	51	1	0	44	5.5	0	91	0.271	0.974	0.673	0.95	0.462	1	4	0	17	3	0	37	0.896	0.967
Enterococcus	0	0	0	0	0	1	0.5	0	5	1	1	0.098	0.52	0.17	1	0	0	11	0	0	233	0.59	0.962
Escherichia	1	0	71	10	0	701	5	0	49	0.272	0.974	0.675	0.95	0.353	1	3	0	23	1	0	100	0.652	0.962
Eubacterium	172.5	20	463	176	18	190	76.5	12	316	0.461	0.974	0.447	0.775	0.547	1	105	14	749	130	25	719	0.355	0.962
Faecalibacterium	174.5	0	412	199	0	401	160.5	0	359	1	1	1	1	1	1	322	22	616	310	62	814	0.709	0.962
Flavonifractor	6.5	3	35	5	0	25	12	0	35	0.181	0.974	0.833	1	0.497	1	6	0	56	7	0	62	0.708	0.962
Fusobacterium	0.5	0	77	2	0	40	0	0	22	0.675	1	0.248	0.775	0.529	1	0	0	54	0	0	33	0.612	0.962
Gemmiger	18	0	82	22	0	92	28	0	95	0.402	0.974	0.059	0.52	1	1	37	0	192	27	0	245	0.334	0.962
Hespellia	0	0	5	0.5	0	10	0.5	0	4	0.419	0.974	0.345	0.775	0.462	1	3	0	23	3	0	25	0.864	0.967
Klebsiella	0.5	0	61	0	0	32	0	0	16	0.416	0.974	0.098	0.52	1	1	0	0	6	0	0	27	0.099	0.962
Lachnospira	0	0	11	0.5	0	55	0	0	3	0.419	0.974	0.174	0.733	0.281	1	0	0	62	2	0	108	0.233	0.962
Lactobacillus	0	0	9	2	0	98	3	0	6	0.106	0.974	0.414	0.775	0.444	1	1	0	172	2	0	91	0.861	0.967
Megamonas	0	0	211	5	0	186	0	0	339	1	1	0.789	1	0.675	1	0	0	137	0	0	298	0.423	0.962
Megasphaera	0	0	43	0.5	0	212	0	0	238	0.584	0.974	0.423	0.775	1	1	0	0	126	0	0	224	0.594	0.962
Oscillibacter	2	0	13	0	0	8	5	0	8	0.789	1	1	1	1	1	3	0	15	1	0	12	0.549	0.962
Oscillospira	0	0	28	0	0	15	0	0	23	0.457	0.974	0.932	1	0.344	1	0	0	13	0	0	41	0.483	0.962
Parabacteroides	53	0	80	32.5	0	55	49	0	124	0.4	0.974	0.108	0.52	0.673	1	22	0	179	22	0	185	0.808	0.967
Parasutterella	0	0	15	0	0	4	0	0	3	1	1	0.371	0.775	1	1	0	0	60	0	0	47	0.1	0.962
Phascolarctobacterium	8	0	66	2	0	25	6.5	0	48	0.554	0.974	0.584	0.909	0.612	1	1	0	39	0	0	45	0.889	0.967
Prevotella	0	0	529	1	0	685	0	0	383	0.584	0.974	0.423	0.775	0.584	1	0	0	603	0	0	832	0.419	0.962
Roseburia	49.5	0	100	48.5	0	139	13.5	0	71	1	1	0.059	0.52	0.151	1	18	0	160	14	0	90	0.26	0.962
Ruminococcus	254	33	380	249	90	402	203.5	104	423	1	1	0.742	1	0.945	1	292	13	964	291	23	573	0.475	0.962
Streptococcus	29	7	316	55	21	514	118	7	610	0.547	0.974	0.022	0.52	0.078	1	22	4	443	40	1	335	0.229	0.962
Veillonella	0	0	174	1.5	0	92	0	0	63	0.932	1	0.789	1	0.204	1	1	0	106	1	0	78	0.693	0.962
Note. The first column shows the bacterial name at genus level in alphabetical order. A Wilcoxon matched-pairs signed-ranks testpaired t test was used to evaluate the differences in microbiome composition within subjects.

## Sheet: STable2 OTU
Supplementay Table 2. P-values, and q-values of differences in 127 OTUs > 0.1% relative abundance in Day0, Day1, and Day14, and controls.
		Procedure group						Control group
		Day0 vs Day1		Day0 vs Day14		Day1 vs Day14		Day0 vs Day14
OTU		p-value	q-value	p-value	q-value	p-value	q-value	p-value	q-value
OTU00001	Faecalibacterium prausnitzii	0.5839	1	0.4227	0.9027	0.3613	1	0.6245	1
OTU00004	Blautia luti	1	1	0.3613	0.8659	0.5294	1	0.3165	1
OTU00005	Ruminococcus obeum	0.25	1	0.9453	1	0.3125	1	0.9643	1
OTU00006	Dorea longicatena	0.3441	1	0.1362	0.8659	0.8339	1	0.7547	1
OTU00007	Oscillospira guilliermondii	0.7893	1	1	1	1	1	0.4828	1
OTU00008	Eubacterium rectale	0.3525	1	0.3972	0.9027	0.2049	1	0.6012	1
OTU00009	Ruminococcus torques	0.8655	1	0.0739	0.8659	0.1083	1	0.2246	1
OTU00010	Faecalibacterium sp. canine oral taxon 147	1	1	0.6716	1	0.8551	1	0.1939	1
OTU00011	Ruminococcus gnavus	0.3828	1	1	1	0.6406	1	0.8083	1
OTU00012	Clostridium nexile	1	1	0.5879	1	0.5896	1	0.8869	1
OTU00014	Clostridium clostridioforme	0.7998	1	0.0935	0.8659	0.1508	1	0.7936	1
OTU00015	Lachnospira pectinoschiza	0.5896	1	0.1003	0.8659	0.1056	1	0.887	1
OTU00016	Eubacterium ramulus	0.1344	1	0.089	0.8659	0.8501	1	0.009	1
OTU00018	Blautia glucerasea	0.9324	1	0.7874	1	0.5541	1	0.6018	1
OTU00020	Eubacterium hallii	0.8923	1	0.3613	0.8659	0.2785	1	0.0758	1
OTU00022	ClostridiClostridium sp. CITR8	0.8501	1	0.5807	1	1	1	0.2033	1
OTU00024	Anaerostipes sp. IE4	0.7998	1	0.5541	1	0.2049	1	0.3804	1
OTU00025	Clostridium sp. Clone-24	1	1	0.2012	0.8659	0.1344	1	0.0737	1
OTU00026	Blautia sp. canine oral taxon 143	0.7874	1	0.1706	0.8659	0.8339	1	1	1
OTU00029	Bacteroides ovatus	0.036	1	0.0355	0.8659	1	1	0.6718	1
OTU00030	Ruminococcus bromii	0.2012	1	1	1	0.5839	1	1	1
OTU00032	Ruminococcus sp. ID8	0.5775	1	0.2807	0.8659	0.2034	1	0.6596	1
OTU00033	Eubacterium ventriosum	0.4004	1	0.7991	1	0.6115	1	0.838	1
OTU00035	Gemmiger formicilis	0.5896	1	0.0591	0.8659	1	1	0.2658	1
OTU00038	Clostridium leptum	0.7893	1	1	1	0.7893	1	1	1
OTU00039	Clostridium leptum	0.1814	1	0.3447	0.8659	0.1814	1	0.2628	1
OTU00041	Coprococcus eutactus	1	1	1	1	1	1	0.3711	1
OTU00047	Clostridium sp.	0.7893	1	1	1	0.7893	1	0.0174	1
OTU00048	Lactobacillus rogosae	0.2785	1	0.3711	0.8659	0.2012	1	0.9156	1
OTU00049	Clostridium disporicum	0.2785	1	1	1	0.2693	1	0.8937	1
OTU00051	Bacteroides vulgatus	0.9453	1	0.8339	1	0.4609	1	0.4379	1
OTU00053	Bacteroides dorei	0.5896	1	0.5896	1	0.8923	1	0.2554	1
OTU00054	Bacteroides fragilis	0.6406	1	0.9326	1	0.5469	1	0.0553	1
OTU00065	Coprococcus catus	0.5839	1	0.3711	0.8659	1	1	0.3456	1
OTU00071	Eubacterium ruminantium	1	1	0.3711	0.8659	1	1	0.4227	1
OTU00072	Clostridium symbiosum	0.9453	1	0.2049	0.8659	0.5469	1	0.1838	1
OTU00075	Coprococcus eutactus	0.7525	1	0.2807	0.8659	0.675	1	0.7826	1
OTU00085	Blautia wexlerae	0.7127	1	0.9163	1	0.9322	1	0.4436	1
OTU00086	Ruminococcus callidus	0.5839	1	0.7893	1	0.5839	1	0.5896	1
OTU00089	Coprococcus comes	0.8551	1	0.8501	1	0.5879	1	0.7975	1
OTU00091	Eggerthella lenta	0.3491	1	0.6726	1	0.2945	1	0.6856	1
OTU00093	Clostridium bifermentans	0.1484	1	0.2945	0.8659	0.0547	1	0.9249	1
OTU00094	Bacteroides uniformis	0.5469	1	0.1609	0.8659	0.6406	1	0.6157	1
OTU00095	Bifidobacterium pseudocatenulatum	0.9453	1	0.8438	1	1	1	0.1182	1
OTU00115	Alistipes putredinis	0.4227	1	0.7893	1	0.5839	1	0.1338	1
OTU00117	Bacteroides intestinalis	0.8551	1	1	1	0.8551	1	0.8551	1
OTU00140	Clostridium cellulolyticum	0.8551	1	0.3711	0.8659	0.8551	1	1	1
OTU00141	Roseburia inulinivorans	0.1775	1	0.8551	1	0.1056	1	0.4237	1
OTU00142	Oscillibacter valericigenes	0.2807	1	0.4185	0.9027	0.8321	1	0.1695	1
OTU00146	Acetanaerobacterium elongatum	0.7127	1	0.3711	0.8659	0.8551	1	0.0671	1
OTU00160	Parasutterella excrementihominis	1	1	0.3711	0.8659	1	1	0.1263	1
OTU00161	Escherichia coli	0.2719	1	0.675	1	0.3525	1	0.6524	1
OTU00162	Prevotella copri	0.7893	1	1	1	0.5862	1	0.7893	1
OTU00163	Bacteroides thetaiotaomicron	0.035	1	0.031	0.8659	0.1344	1	0.9721	1
OTU00164	Bacteroides massiliensis	0.8551	1	1	1	0.3613	1	0.9163	1
OTU00179	Clostridium bartlettii	0.2463	1	0.6219	1	0.3972	1	0.5075	1
OTU00181	Barnesiella intestinihominis	1	1	1	1	1	1	0.6888	1
OTU00188	Bifidobacterium bifidum	1	1	1	1	1	1	NA	NA
OTU00190	Rothia dentocariosa	0.5839	1	0.3458	0.8659	0.3613	1	0.1634	1
OTU00208	Enterococcus avium	1	1	0.1814	0.8659	0.2693	1	0.6725	1
OTU00209	Streptococcus salivarius	0.8438	1	0.014	0.8659	0.0759	1	0.4952	1
OTU00210	Megasphaera elsdenii	1	1	1	1	1	1	1	1
OTU00213	Bifidobacterium adolescentis	0.5879	1	0.2034	0.8659	0.1747	1	0.3751	1
OTU00216	Clostridium lactatifermentans	0.8655	1	0.2359	0.8659	0.4469	1	0.3406	1
OTU00234	Faecalibacterium prausnitzii	0.7874	1	0.7874	1	1	1	0.7652	1
OTU00237	Blautia luti	0.1696	1	0.5862	1	0.2693	1	1	1
OTU00240	Bacteroides plebeius	1	1	0.4185	0.9027	0.8339	1	1	1
OTU00259	Flavonifractor plautii	1	1	1	1	NA	NA	0.6716	1
OTU00261	Roseburia intestinalis	0.8339	1	0.2012	0.8659	0.4017	1	0.6737	1
OTU00272	Dialister succinatiphilus	1	1	1	1	1	1	NA	NA
OTU00273	Clostridium spiroforme	1	1	0.2012	0.8659	0.6721	1	0.6241	1
OTU00296	Bacteroides eggerthii	0.5896	1	0.3408	0.8659	0.4185	1	0.86	1
OTU00300	Prevotella copri	0.7893	1	0.3711	0.8659	0.7893	1	0.7893	1
OTU00307	Clostridium sp. CITR8	1	1	0.3711	0.8659	0.8551	1	0.7264	1
OTU00315	Megamonas funiformis	1	1	0.1814	0.8659	0.5992	1	0.1814	1
OTU00316	Clostridium aff. innocuum CM970	0.5266	1	0.076	0.8659	0.4185	1	0.7746	1
OTU00324	Flavonifractor plautii	0.0898	1	1	1	0.1003	1	0.3636	1
OTU00338	Eubacterium desmolans	0.4469	1	1	1	0.7998	1	0.9499	1
OTU00361	Streptococcus equinus	0.8551	1	0.5839	1	0.5896	1	0.3264	1
OTU00365	Clostridium bartlettii	1	1	0.3711	0.8659	0.5862	1	0.4227	1
OTU00380	Clostridium bifermentans	0.5807	1	0.5839	1	1	1	1	1
OTU00405	Bifidobacterium breve	0.3711	1	0.4227	0.9027	0.1814	1	0.9164	1
OTU00407	Rothia mucilaginosa	0.4164	1	0.0975	0.8659	1	1	0.1064	1
OTU00408	Klebsiella pneumoniae	0.4004	1	0.1814	0.8659	1	1	0.4185	1
OTU00416	Phascolarctobacterium faecium	0.8551	1	0.5862	1	0.5896	1	0.8784	1
OTU00436	Eubacterium dolichum	0.7835	1	0.1747	0.8659	0.3441	1	0.6516	1
OTU00452	Bilophila wadsworthia	0.8335	1	0.4401	0.9242	0.6108	1	0.8608	1
OTU00453	Streptococcus sp. S16-11	0.6236	1	0.7984	1	0.3621	1	0.332	1
OTU00477	Catenibacterium mitsuokai	0.7893	1	1	1	0.7893	1	1	1
OTU00499	Pseudoflavonifractor capillosus	0.6721	1	0.7893	1	0.2041	1	0.5481	1
OTU00520	Veillonella ratti	NA	NA	NA	NA	NA	NA	1	1
OTU00534	Turicibacter sanguinis	0.3482	1	0.6715	1	0.3972	1	0.4844	1
OTU00547	Ruminococcus obeum	0.5992	1	0.4982	1	1	1	0.9175	1
OTU00585	Clostridium cellulolyticum	0.014	1	0.0584	0.8659	0.5896	1	0.3419	1
OTU00622	Ruminococcus lactaris	0.2325	1	0.675	1	0.0583	1	0.5491	1
OTU00670	Streptococcus parasanguinis	0.9438	1	0.6716	1	0.7995	1	0.6023	1
OTU00671	Phascolarctobacterium faecium	1	1	0.3711	0.8659	0.3711	1	0.2317	1
OTU00717	Blautia glucerasea	0.6716	1	0.2012	0.8659	0.8335	1	0.8768	1
OTU00742	Collinsella sp. GD3	0.5839	1	0.3711	0.8659	0.5839	1	1	1
OTU00795	Faecalibacterium prausnitzii	0.7874	1	0.2807	0.8659	0.7525	1	0.9433	1
OTU00996	Bacteroides stercoris	1	1	1	1	0.7893	1	0.3481	1
OTU01057	Dorea formicigenerans	0.8551	1	0.8551	1	0.8551	1	0.4681	1
OTU01112	Eubacterium rectale	1	1	1	1	1	1	0.2693	1
OTU01168	Bifidobacterium adolescentis	0.4609	1	0.1083	0.8659	0.25	1	0.4899	1
OTU01238	Faecalibacterium prausnitzii	0.5896	1	0.0568	0.8659	0.2807	1	0.2552	1
OTU01239	Bacteroides faecis	0.1275	1	0.0657	0.8659	0.4004	1	0.981	1
OTU01370	Bacteroides sp. XB12B	0.8339	1	1	1	0.675	1	0.4227	1
OTU01448	Megamonas funiformis	1	1	1	1	1	1	1	1
OTU01655	Eubacterium biforme	1	1	0.3711	0.8659	0.7893	1	0.3711	1
OTU01695	Ruminococcus obeum	0.7998	1	1	1	0.7998	1	0.3114	1
OTU01705	Roseburia faecis	1	1	1	1	1	1	1	1
OTU01738	Flavonifractor plautii	0.8923	1	0.8539	1	0.5807	1	0.5687	1
OTU01764	Eubacterium fissicatena	0.7893	1	0.3711	0.8659	0.7893	1	1	1
OTU01890	Sporobacter termitidis	0.1775	1	0.2008	0.8659	0.5992	1	0.9284	1
OTU01976	Lactobacillus rogosae	0.8551	1	1	1	0.8551	1	0.9543	1
OTU02147	Ruminococcus obeum	0.6741	1	1	1	0.5896	1	0.6019	1
OTU02229	Shigella flexneri	0.5896	1	1	1	1	1	0.4982	1
OTU02249	Streptococcus salivarius	0.8551	1	0.3711	0.8659	0.8551	1	1	1
OTU02545	Clostridium asparagiforme	0.5281	1	0.8335	1	0.6406	1	0.7168	1
OTU02652	Blautia hansenii	0.6726	1	0.2012	0.8659	0.4461	1	0.3963	1
OTU02901	Marvinbryantia formatexigens	1	1	1	1	1	1	0.6369	1
OTU02946	Clostridium cocleatum	1	1	1	1	0.5879	1	0.5174	1
OTU03399	Anaerostipes sp. IE4	1	1	0.3613	0.8659	0.1003	1	1	1
OTU03402	Clostridium leptum	1	1	0.4618	0.954	0.8339	1	0.7793	1
OTU03866	Clostridium asparagiforme	0.9324	1	0.675	1	0.725	1	0.4432	1
OTU03966	Ruminococcus gnavus	0.5807	1	0.7835	1	1	1	0.7596	1
OTU03972	Oscillibacter ruminantium	1	1	0.5896	1	0.7995	1	0.1955	1
Note. A Wilcoxon matched-pairs signed-ranks test was used to evaluate the differences in microbiome composition within subjects.

## Sheet: STable3 metabolome
Supplementay Table 3. P-values, and q-values of differences in metabolomes> 0.1% relative abundance in Day0, Day1, and Day14, and controls.
				Day0			Day1			Day14			Day0 vs Day1		Day0 vs Day14		Day1 vs Day14
NO	KEGG1	KEGG2	Name	median	min	max	median	min	max	median	min	max	p-value	q-value	p-value	q-value	p-value	q-value
1	C00024		Acetyl CoA	N.D.	N.D.	N.D.	N.D.	N.D.	N.D.	N.D.	N.D.	N.D.	NA	NA	NA	NA	NA	NA
2	C01996		Acetylcholine	2.83868	0.902454	4.77491	2.05187	0.289535	2.23333	2.286	2.286	2.286	0.855132	1	0.371093	1	0.422678	0.717882
3	C00147		Adenine	14.2458	10.8517	15.2241	14.1498	12.3519	15.9477	12.7363	10.9586	15.9152	0.17753	0.510254	0.528233	1	0.357273	0.682682
4	C00212		Adenosine	21.3773	5.18514	64.2196	57.0432	6.63583	255.226	36.5529	10.5199	72.2399	0.528106	0.833163	0.528106	1	0.945312	1
5	C00054		Adenosine 3',5'-diphosphate	N.D.	N.D.	N.D.	N.D.	N.D.	N.D.	N.D.	N.D.	N.D.	NA	NA	NA	NA	NA	NA
6	C00224		Adenosine 5'-phosphosulfate	N.D.	N.D.	N.D.	N.D.	N.D.	N.D.	N.D.	N.D.	N.D.	NA	NA	NA	NA	NA	NA
7	C03794		Adenylosuccinate	N.D.	N.D.	N.D.	N.D.	N.D.	N.D.	N.D.	N.D.	N.D.	NA	NA	NA	NA	NA	NA
8	C06104		Adipate	262.767	47.5133	927.555	411.843	262.03	437.435	451.771	102.299	1128.88	0.195312	0.510254	0.3125	1	0.015625	0.139323
9	C03626		ADMA	32.4764	7.3408	129.523	59.8201	9.45672	136.114	14.767	10.8325	121.342	0.148438	0.484741	0.105645	1	0.0546875	0.252769
10	C00008		ADP	N.D.	N.D.	N.D.	N.D.	N.D.	N.D.	N.D.	N.D.	N.D.	NA	NA	NA	NA	NA	NA
11	C00498		ADP-glucose	N.D.	N.D.	N.D.	N.D.	N.D.	N.D.	N.D.	N.D.	N.D.	NA	NA	NA	NA	NA	NA
12	C00301	C01882	ADP-ribose	N.D.	N.D.	N.D.	N.D.	N.D.	N.D.	N.D.	N.D.	N.D.	NA	NA	NA	NA	NA	NA
13	C00179		Agmatine	19.7367	14.3185	56.6739	31.2193	19.1032	743.281	22.5816	9.28915	47.3905	0.195312	0.510254	1	1	0.25	0.581522
14	C04677		AICAR	N.D.	N.D.	N.D.	N.D.	N.D.	N.D.	N.D.	N.D.	N.D.	NA	NA	NA	NA	NA	NA
15	C00041	C00133	Ala	2150.94	789.978	31602.1	18956.5	3482.81	37939.2	1948.28	490.94	39944.5	0.0078125	0.148438	0.84375	1	0.0546875	0.252769
16	C00993		Ala-Ala	433.391	161.559	996.162	326.081	103.019	452.337	356.377	120.36	813.797	0.460938	0.764571	0.546875	1	0.460938	0.741659
17	C00499		Allantoate	N.D.	N.D.	N.D.	N.D.	N.D.	N.D.	N.D.	N.D.	N.D.	NA	NA	NA	NA	NA	NA
18	C01551	C02350	Allantoin	N.D.	N.D.	N.D.	N.D.	N.D.	N.D.	N.D.	N.D.	N.D.	NA	NA	NA	NA	NA	NA
19	C08265		Alliin	N.D.	N.D.	N.D.	N.D.	N.D.	N.D.	N.D.	N.D.	N.D.	NA	NA	NA	NA	NA	NA
20	C00956		alpha-Aminoadipate	60.1599	5.28462	126.401	38.9086	5.00203	105.067	78.2089	23.8115	141.317	0.3125	0.666454	0.0207062	1	0.109375	0.329665
21	C02455		alpha-Methylbenzylamine	N.D.	N.D.	N.D.	N.D.	N.D.	N.D.	N.D.	N.D.	N.D.	NA	NA	NA	NA	NA	NA
22	C02115		Alpha-Methylserine	24.6003	10.5217	93.9277	14.6492	10.2792	156.135	33.8477	14.6842	493.709	0.787406	1	0.855132	1	0.855132	1
23	C06818		Amantadine	N.D.	N.D.	N.D.	N.D.	N.D.	N.D.	N.D.	N.D.	N.D.	NA	NA	NA	NA	NA	NA
24	C00020		AMP	93.1059	61.993	154.31	87.4045	81.8497	128.251	114.294	75.9951	204.185	0.204894	0.515938	0.674987	1	0.278517	0.619304
25	C00292		Aniline	N.D.	N.D.	N.D.	N.D.	N.D.	N.D.	N.D.	N.D.	N.D.	NA	NA	NA	NA	NA	NA
26	C01262		Anserine	39.7004	17.0077	672.862	14.563	5.76812	129.297	26.9286	4.35987	87.7001	0.382812	0.708034	0.483303	1	0.945312	1
27	C01262		Anserine	50.9179	26.5446	556.231	90.3182	59.0562	121.58	42.4145	28.3197	75.033	0.401678	0.724096	0.17753	1	0.787406	1
28	C00108		Anthranilate	N.D.	N.D.	N.D.	N.D.	N.D.	N.D.	N.D.	N.D.	N.D.	NA	NA	NA	NA	NA	NA
29	C00062	C00792	Arg	1575.89	400.717	2989.43	1819.48	727.848	4221.92	1084.67	325.599	2549.39	0.109375	0.387447	0.640625	1	0.25	0.581522
30	C01404		Arginine ethyl ester	N.D.	N.D.	N.D.	N.D.	N.D.	N.D.	N.D.	N.D.	N.D.	NA	NA	NA	NA	NA	NA
31	C03406		Argininosuccinate	24.0001	15.4039	32.5964	24.0232	22.7263	48.5218	23.2781	22.2538	31.4817	0.0925916	0.387447	0.422678	1	0.171773	0.462263
32	C00152	C01905	Asn	312.454	124.199	683.172	277.47	48.0197	1739.72	280.053	132.674	556.775	0.546875	0.833163	0.742188	1	1	1
33	C00049	C00402	Asp	4769.33	1893.41	7463.21	4800.05	3471.21	9482.44	3883.92	1628.9	7203.61	0.382812	0.708034	0.945312	1	0.460938	0.741659
34	C00002		ATP	N.D.	N.D.	N.D.	N.D.	N.D.	N.D.	N.D.	N.D.	N.D.	NA	NA	NA	NA	NA	NA
35	C08261		Azelate	94.7438	43.3407	206.023	50.5142	17.215	86.431	82.6447	43.3321	106.017	0.0078125	0.148438	0.446873	1	0.0390625	0.214343
36	C00813		Barbiturate	N.D.	N.D.	N.D.	N.D.	N.D.	N.D.	N.D.	N.D.	N.D.	NA	NA	NA	NA	NA	NA
37	C09815		Benzamide	N.D.	N.D.	N.D.	N.D.	N.D.	N.D.	N.D.	N.D.	N.D.	NA	NA	NA	NA	NA	NA
38	C01784		Benzamidine	N.D.	N.D.	N.D.	N.D.	N.D.	N.D.	N.D.	N.D.	N.D.	NA	NA	NA	NA	NA	NA
39	C02009		Benzimidazole	N.D.	N.D.	N.D.	N.D.	N.D.	N.D.	N.D.	N.D.	N.D.	NA	NA	NA	NA	NA	NA
40	C00180		Benzoate	N.D.	N.D.	N.D.	N.D.	N.D.	N.D.	N.D.	N.D.	N.D.	NA	NA	NA	NA	NA	NA
41	C02137		Benzoylformate	N.D.	N.D.	N.D.	N.D.	N.D.	N.D.	N.D.	N.D.	N.D.	NA	NA	NA	NA	NA	NA
42	C09816		Benzylsuccinate	N.D.	N.D.	N.D.	N.D.	N.D.	N.D.	N.D.	N.D.	N.D.	NA	NA	NA	NA	NA	NA
43	C00099		beta-Ala	349.766	70.0253	9870.38	418.076	170.855	1743.64	275.239	5.75145	7271.66	0.546875	0.833163	0.546875	1	0.742188	1
44	C05341		beta-Ala-Lys	N.D.	N.D.	N.D.	34.8108	34.8108	34.8108	N.D.	N.D.	N.D.	1	1	NA	NA	1	1
45	C02512		beta-Cyanoalanine	N.D.	N.D.	N.D.	N.D.	N.D.	N.D.	N.D.	N.D.	N.D.	NA	NA	NA	NA	NA	NA
46	C05568		beta-Imidazolelactate	114.544	50.9618	178.126	116.644	45.5577	256.473	199.077	41.1674	356.986	0.589639	0.867848	1	1	0.589639	0.870225
47	C00719		Betaine	70.6345	55.0251	113.003	246.451	41.5023	432.777	14.2386	13.3057	376.947	0.015625	0.204102	0.672052	1	0.0078125	0.0983456
48	C00576		Betaine aldehyde	319.947	166.08	456.365	270.558	270.558	270.558	266.28	206.245	569.593	0.100348	0.387447	0.674987	1	0.0360317	0.214188
49	C02486		beta-Leucine	N.D.	N.D.	N.D.	N.D.	N.D.	N.D.	N.D.	N.D.	N.D.	NA	NA	NA	NA	NA	NA
50	C08269		Betonicine	N.D.	N.D.	N.D.	N.D.	N.D.	N.D.	16.3537	10.6064	22.1011	NA	NA	0.371093	1	0.371093	0.682682
51	C00120		Biotin	N.D.	N.D.	N.D.	N.D.	N.D.	N.D.	N.D.	N.D.	N.D.	NA	NA	NA	NA	NA	NA
52	C03375		Bis(3-aminopropyl)amine	N.D.	N.D.	N.D.	N.D.	N.D.	N.D.	N.D.	N.D.	N.D.	NA	NA	NA	NA	NA	NA
53	C00246		Butyrate	23576.9	12275.2	52252.2	34401.4	9630.63	68371.3	16776.8	2559.68	43649.1	0.3125	0.666454	0.109375	1	0.015625	0.139323
54	C01672		Cadaverine	4001.16	35.2799	13675.4	4350.39	179.659	9364.61	2962.89	0.727444	21173.2	0.640625	0.898595	0.460938	1	0.640625	0.932611
55	C00575		cAMP	N.D.	N.D.	N.D.	N.D.	N.D.	N.D.	N.D.	N.D.	N.D.	NA	NA	NA	NA	NA	NA
56	C00308		Canavanine	N.D.	N.D.	N.D.	N.D.	N.D.	N.D.	N.D.	N.D.	N.D.	NA	NA	NA	NA	NA	NA
57	C00438		Carbamoylaspartate	N.D.	N.D.	N.D.	N.D.	N.D.	N.D.	N.D.	N.D.	N.D.	NA	NA	NA	NA	NA	NA
58	C00169		Carbamoylphosphate	N.D.	N.D.	N.D.	N.D.	N.D.	N.D.	N.D.	N.D.	N.D.	NA	NA	NA	NA	NA	NA
59	C00318	C00487	Carnitine	53.04	7.63197	181.786	228.251	18.7125	308.033	51.1375	11.1794	6859.65	0.015625	0.204102	0.554113	1	0.233379	0.574059
60	C00386		Carnosine	39.6164	7.80778	292.4	12.4463	9.4055	181.626	19.6817	6.05876	47.338	0.3125	0.666454	0.075927	1	0.640625	0.932611
61	C02256		Castanospermine	N.D.	N.D.	N.D.	N.D.	N.D.	N.D.	34.6402	34.6402	34.6402	NA	NA	1	1	1	1
62	C00112		CDP	N.D.	N.D.	N.D.	N.D.	N.D.	N.D.	N.D.	N.D.	N.D.	NA	NA	NA	NA	NA	NA
63	C00307		CDP-choline	N.D.	N.D.	N.D.	N.D.	N.D.	N.D.	N.D.	N.D.	N.D.	NA	NA	NA	NA	NA	NA
64	C00942		cGMP	N.D.	N.D.	N.D.	N.D.	N.D.	N.D.	N.D.	N.D.	N.D.	NA	NA	NA	NA	NA	NA
65	C00695		Cholate	7268.06	74.133	41416.3	3589.84	377.64	40250.9	307.755	104.259	37437	0.84375	1	0.460938	1	0.148438	0.412541
66	C00114		Choline	75.3224	19.823	1582.94	681.774	104.716	9622.96	96.2635	26.3976	344.629	0.0078125	0.148438	0.460938	1	0.0078125	0.0983456
67	C00943		cIMP	N.D.	N.D.	N.D.	N.D.	N.D.	N.D.	N.D.	N.D.	N.D.	NA	NA	NA	NA	NA	NA
68	C00417		cis-Aconitate	N.D.	N.D.	N.D.	N.D.	N.D.	N.D.	N.D.	N.D.	N.D.	NA	NA	NA	NA	NA	NA
69	C02226		Citraconate	15.7348	11.9377	22.8807	30.264	19.2409	57.2288	26.5726	13.0624	53.5388	0.294507	0.666454	0.280713	1	0.833484	1
70	C02614	C00815	Citramalate	97.8249	39.9303	194.798	107.731	46.7533	251.734	99.7364	53.0839	209.226	0.640625	0.898595	0.460938	1	0.271899	0.619304
71	C00158		Citrate	N.D.	N.D.	N.D.	N.D.	N.D.	N.D.	N.D.	N.D.	N.D.	NA	NA	NA	NA	NA	NA
72	C00327		Citrulline	142.988	45.6352	752.158	975.853	122.951	1763.47	262.762	86.8325	1127.11	0.0234375	0.233259	0.0546875	1	0.078125	0.315448
73	C00055		CMP	N.D.	N.D.	N.D.	N.D.	N.D.	N.D.	N.D.	N.D.	N.D.	NA	NA	NA	NA	NA	NA
74	C00128		CMP-N-acetylneuraminate	N.D.	N.D.	N.D.	N.D.	N.D.	N.D.	N.D.	N.D.	N.D.	NA	NA	NA	NA	NA	NA
75	C00010		CoA	N.D.	N.D.	N.D.	N.D.	N.D.	N.D.	N.D.	N.D.	N.D.	NA	NA	NA	NA	NA	NA
76	C00300		Creatine	28.6173	9.60488	6658.37	3641.64	50.0528	6522.58	34.6001	15.398	4502.3	0.0546875	0.333599	0.574934	1	0.0078125	0.0983456
77	C00791		Creatinine	32.2983	5.87766	2240.49	846.619	123.141	28089.7	38.415	7.15641	1232.37	0.195312	0.510254	0.640625	1	0.015625	0.139323
78	C01771		Crotonate	N.D.	N.D.	N.D.	N.D.	N.D.	N.D.	N.D.	N.D.	N.D.	NA	NA	NA	NA	NA	NA
79	C00063		CTP	N.D.	N.D.	N.D.	N.D.	N.D.	N.D.	N.D.	N.D.	N.D.	NA	NA	NA	NA	NA	NA
80	C00571		Cyclohexylamine	1.89559	0.91919	3.81305	0.880089	0.770341	1.27263	1.88149	1.00087	3.96662	0.0346106	0.263357	0.799846	1	0.0514946	0.252769
81	C00097	C00793	Cys	N.D.	N.D.	N.D.	N.D.	N.D.	N.D.	N.D.	N.D.	N.D.	NA	NA	NA	NA	NA	NA
82	C01419		Cys-Gly	N.D.	N.D.	N.D.	N.D.	N.D.	N.D.	N.D.	N.D.	N.D.	NA	NA	NA	NA	NA	NA
83	C02291	C00542	Cystathionine	N.D.	N.D.	N.D.	N.D.	N.D.	N.D.	N.D.	N.D.	N.D.	NA	NA	NA	NA	NA	NA
84	C01678		Cysteamine	N.D.	N.D.	N.D.	N.D.	N.D.	N.D.	N.D.	N.D.	N.D.	NA	NA	NA	NA	NA	NA
85	C00506		Cysteate	N.D.	N.D.	N.D.	N.D.	N.D.	N.D.	N.D.	N.D.	N.D.	NA	NA	NA	NA	NA	NA
86	C05824		Cysteine S-sulfate	N.D.	N.D.	N.D.	N.D.	N.D.	N.D.	N.D.	N.D.	N.D.	NA	NA	NA	NA	NA	NA
87	C00606		Cysteine sulfinate	N.D.	N.D.	N.D.	N.D.	N.D.	N.D.	N.D.	N.D.	N.D.	NA	NA	NA	NA	NA	NA
88	-		Cysteine-glutathione disulphide	N.D.	N.D.	N.D.	11.756	9.4112	18.7297	11.9212	11.9212	11.9212	0.100348	0.387447	1	1	0.100348	0.329665
89	C00491	C01420	Cystine	N.D.	N.D.	N.D.	80.582	48.3604	293.249	40.8917	40.8917	40.8917	0.0590582	0.333599	1	1	0.0590582	0.252769
90	C00475		Cytidine	17.7257	17.7257	17.7257	18.3322	11.4405	31.7477	19.9294	19.9294	19.9294	0.371093	0.708034	1	1	0.583882	0.870225
91	C00380		Cytosine	7.10409	7.0891	7.11909	16.576	16.576	16.576	30.4178	30.4178	30.4178	1	1	1	1	1	1
92	C00206		dADP	N.D.	N.D.	N.D.	N.D.	N.D.	N.D.	N.D.	N.D.	N.D.	NA	NA	NA	NA	NA	NA
93	C00360		dAMP	N.D.	N.D.	N.D.	N.D.	N.D.	N.D.	N.D.	N.D.	N.D.	NA	NA	NA	NA	NA	NA
94	C00131		dATP	N.D.	N.D.	N.D.	N.D.	N.D.	N.D.	N.D.	N.D.	N.D.	NA	NA	NA	NA	NA	NA
95	C04483		DCA	6057.46	833.501	9143.51	8762.52	2038.13	19451.1	5754.04	1222	20516.7	0.3125	0.666454	0.460938	1	0.84375	1
96	C00705		dCDP	N.D.	N.D.	N.D.	N.D.	N.D.	N.D.	N.D.	N.D.	N.D.	NA	NA	NA	NA	NA	NA
97	C00239		dCMP	N.D.	N.D.	N.D.	N.D.	N.D.	N.D.	N.D.	N.D.	N.D.	NA	NA	NA	NA	NA	NA
98	C00458		dCTP	N.D.	N.D.	N.D.	N.D.	N.D.	N.D.	N.D.	N.D.	N.D.	NA	NA	NA	NA	NA	NA
99	C00857		Deamido-NAD+	N.D.	N.D.	N.D.	N.D.	N.D.	N.D.	N.D.	N.D.	N.D.	NA	NA	NA	NA	NA	NA
100	C01571		Decanoate	N.D.	N.D.	N.D.	N.D.	N.D.	N.D.	N.D.	N.D.	N.D.	NA	NA	NA	NA	NA	NA
101	C01909		Desthiobiotin	N.D.	N.D.	N.D.	N.D.	N.D.	N.D.	N.D.	N.D.	N.D.	NA	NA	NA	NA	NA	NA
102	C00286		dGTP	N.D.	N.D.	N.D.	N.D.	N.D.	N.D.	N.D.	N.D.	N.D.	NA	NA	NA	NA	NA	NA
103	C00111		DHAP	N.D.	N.D.	N.D.	N.D.	N.D.	N.D.	N.D.	N.D.	N.D.	NA	NA	NA	NA	NA	NA
104	C06772		Diethanolamine	158.803	15.7357	477.703	1.17983	1.17983	1.17983	146.04	1.52486	261.043	0.181449	0.510254	0.589639	1	0.105645	0.329665
105	C02273		Digalacturonate	N.D.	N.D.	N.D.	687.681	687.681	687.681	N.D.	N.D.	N.D.	1	1	NA	NA	1	1
106	C00337		Dihydroorotate	N.D.	N.D.	N.D.	N.D.	N.D.	N.D.	N.D.	N.D.	N.D.	NA	NA	NA	NA	NA	NA
107	C00429		Dihydrouracil	N.D.	N.D.	N.D.	N.D.	N.D.	N.D.	N.D.	N.D.	N.D.	NA	NA	NA	NA	NA	NA
108	C11016		Diphenylamine	N.D.	N.D.	N.D.	N.D.	N.D.	N.D.	N.D.	N.D.	N.D.	NA	NA	NA	NA	NA	NA
109	C01345		dITP	N.D.	N.D.	N.D.	N.D.	N.D.	N.D.	N.D.	N.D.	N.D.	NA	NA	NA	NA	NA	NA
110	C02678		Dodecanedioate	N.D.	N.D.	N.D.	N.D.	N.D.	N.D.	N.D.	N.D.	N.D.	NA	NA	NA	NA	NA	NA
111	C02679		Dodecanoate	N.D.	N.D.	N.D.	N.D.	N.D.	N.D.	N.D.	N.D.	N.D.	NA	NA	NA	NA	NA	NA
112	C00355		DOPA	N.D.	N.D.	N.D.	N.D.	N.D.	N.D.	N.D.	N.D.	N.D.	NA	NA	NA	NA	NA	NA
113	C03758		Dopamine	N.D.	N.D.	N.D.	N.D.	N.D.	N.D.	N.D.	N.D.	N.D.	NA	NA	NA	NA	NA	NA
114	C00363		dTDP	N.D.	N.D.	N.D.	N.D.	N.D.	N.D.	N.D.	N.D.	N.D.	NA	NA	NA	NA	NA	NA
115	C00364		dTMP	N.D.	N.D.	N.D.	N.D.	N.D.	N.D.	N.D.	N.D.	N.D.	NA	NA	NA	NA	NA	NA
116	C00459		dTTP	N.D.	N.D.	N.D.	N.D.	N.D.	N.D.	N.D.	N.D.	N.D.	NA	NA	NA	NA	NA	NA
117	C01346		dUDP	N.D.	N.D.	N.D.	N.D.	N.D.	N.D.	N.D.	N.D.	N.D.	NA	NA	NA	NA	NA	NA
118	C00365		dUMP	N.D.	N.D.	N.D.	N.D.	N.D.	N.D.	N.D.	N.D.	N.D.	NA	NA	NA	NA	NA	NA
119	C00460		dUTP	N.D.	N.D.	N.D.	N.D.	N.D.	N.D.	N.D.	N.D.	N.D.	NA	NA	NA	NA	NA	NA
120	C06231		Ectoine	N.D.	N.D.	N.D.	N.D.	N.D.	N.D.	N.D.	N.D.	N.D.	NA	NA	NA	NA	NA	NA
121	C00788		Epinephrine	N.D.	N.D.	N.D.	N.D.	N.D.	N.D.	N.D.	N.D.	N.D.	NA	NA	NA	NA	NA	NA
122	C00346		Ethanolamine phosphate	N.D.	N.D.	N.D.	N.D.	N.D.	N.D.	N.D.	N.D.	N.D.	NA	NA	NA	NA	NA	NA
123	C00354	C05378	F1,6P	N.D.	N.D.	N.D.	N.D.	N.D.	N.D.	N.D.	N.D.	N.D.	NA	NA	NA	NA	NA	NA
124	C00085	C05345	F6P	N.D.	N.D.	N.D.	N.D.	N.D.	N.D.	N.D.	N.D.	N.D.	NA	NA	NA	NA	NA	NA
125	C00016		FAD	N.D.	N.D.	N.D.	N.D.	N.D.	N.D.	N.D.	N.D.	N.D.	NA	NA	NA	NA	NA	NA
126	C00504		Folate	N.D.	N.D.	N.D.	N.D.	N.D.	N.D.	N.D.	N.D.	N.D.	NA	NA	NA	NA	NA	NA
127	C00122		Fumarate	142.902	142.902	142.902	422.187	422.187	422.187	1398.7	1398.7	1398.7	1	1	1	1	1	1
128	C00103	C00663	G1P	N.D.	N.D.	N.D.	N.D.	N.D.	N.D.	N.D.	N.D.	N.D.	NA	NA	NA	NA	NA	NA
129	C00661	C00118	G3P	N.D.	N.D.	N.D.	N.D.	N.D.	N.D.	N.D.	N.D.	N.D.	NA	NA	NA	NA	NA	NA
130	C00092	C00668	G6P	217.064	217.064	217.064	192.664	182.064	395	N.D.	N.D.	N.D.	0.422678	0.724096	1	1	0.181449	0.462263
131	C00334		GABA	443.327	24.7541	1089.71	301.374	23.5572	3976.25	94.6825	11.2269	2403.14	0.546875	0.833163	0.945312	1	0.84375	1
132	C04037		Galacturonate 1-phosphate	N.D.	N.D.	N.D.	N.D.	N.D.	N.D.	N.D.	N.D.	N.D.	NA	NA	NA	NA	NA	NA
133	C01181		gamma-Butyrobetaine	1279.65	154.571	36244.4	701.63	296.436	1271.7	531.674	296.553	3341.18	0.148438	0.484741	0.460938	1	0.742188	1
134	-		gamma-Glu-2AB	14.0549	14.0549	14.0549	N.D.	N.D.	N.D.	N.D.	N.D.	N.D.	1	1	1	1	NA	NA
135	C00669		gamma-Glu-cys	N.D.	N.D.	N.D.	N.D.	N.D.	N.D.	N.D.	N.D.	N.D.	NA	NA	NA	NA	NA	NA
136	C01035		gamma-Guanidinobutyrate	20.5682	9.30876	84.8586	12.1323	4.981	65.9215	17.6162	4.08942	35.5834	0.25	0.600575	0.075927	1	0.888502	1
137	C00035		GDP	N.D.	N.D.	N.D.	N.D.	N.D.	N.D.	N.D.	N.D.	N.D.	NA	NA	NA	NA	NA	NA
138	C00096		GDP-mannose	N.D.	N.D.	N.D.	N.D.	N.D.	N.D.	N.D.	N.D.	N.D.	NA	NA	NA	NA	NA	NA
139	C00064	C00819	Gln	547.389	255.317	2555.85	1679.37	554.294	5837.68	404.712	147.471	2187.54	0.0078125	0.148438	0.148438	1	0.0078125	0.0983456
140	C00025	C00217	Glu	25138	9601.04	36423.9	18694.7	7213.44	31002.7	23182.2	9513.68	36564.7	0.460938	0.764571	0.84375	1	0.382812	0.682682
141	C00257		Gluconate	264.26	264.26	264.26	1066.5	657.036	1077.11	911.747	911.747	911.747	0.181449	0.510254	1	1	0.181449	0.462263
142	C03752		Glucosaminate	18.8951	18.8951	18.8951	20.0262	20.0262	20.0262	56.1948	56.1948	56.1948	1	1	1	1	1	1
143	C00329		Glucosamine	N.D.	N.D.	N.D.	59.8182	45.8048	80.5366	N.D.	N.D.	N.D.	0.181449	0.510254	NA	NA	0.181449	0.462263
144	C00352		Glucosamine 6-phosphate	N.D.	N.D.	N.D.	N.D.	N.D.	N.D.	N.D.	N.D.	N.D.	NA	NA	NA	NA	NA	NA
145	C00191	C16245	Glucuronate	692.029	692.029	692.029	645.816	108.788	2865.98	449.203	57.2617	841.144	0.0078125	0.148438	0.371093	1	0.0078125	0.0983456
146	C01425		Glu-Glu	60.3659	10.9236	109.808	63.0133	22.9774	319.907	121.655	121.655	121.655	0.100348	0.387447	1	1	0.100348	0.329665
147	C00489		Glutarate	2199.22	648.216	3054.57	519.225	102.73	2843.41	1451.77	408.931	4712.83	0.0390625	0.263357	0.945312	1	0.015625	0.139323
148	C00127		Glutathione(ox)	N.D.	N.D.	N.D.	N.D.	N.D.	N.D.	N.D.	N.D.	N.D.	NA	NA	NA	NA	NA	NA
149	C00051		Glutathione(red)	N.D.	N.D.	N.D.	N.D.	N.D.	N.D.	N.D.	N.D.	N.D.	NA	NA	NA	NA	NA	NA
150	C00037		Gly	1109.22	370.684	39719.8	12856.5	1106.67	64448.3	1071.32	219.092	50755.4	0.015625	0.204102	0.84375	1	0.015625	0.139323
151	C00258		Glycerate	N.D.	N.D.	N.D.	1226.67	1226.67	1226.67	N.D.	N.D.	N.D.	1	1	NA	NA	1	1
152	C00093	C03189	Glycerophosphate	N.D.	N.D.	N.D.	N.D.	N.D.	N.D.	N.D.	N.D.	N.D.	NA	NA	NA	NA	NA	NA
153	C00670		Glycerophosphorylcholine	N.D.	N.D.	N.D.	N.D.	N.D.	N.D.	59.5978	59.5978	59.5978	NA	NA	1	1	1	1
154	C01921		Glycocholate	54.0193	17.5268	16621.3	1438.35	78.601	104838	63.3576	38.3934	3374.77	0.078125	0.362847	0.401678	1	0.0078125	0.0983456
155	C00160		Glycolate	N.D.	N.D.	N.D.	N.D.	N.D.	N.D.	N.D.	N.D.	N.D.	NA	NA	NA	NA	NA	NA
156	C02037		Gly-Gly	38.4623	16.0802	60.8444	82.9674	34.0619	128.955	N.D.	N.D.	N.D.	0.17753	0.510254	0.371093	1	0.100348	0.329665
157	C02155		Gly-Leu	68.6356	68.6356	68.6356	87.6738	58.3234	127.609	87.9364	87.9364	87.9364	0.100348	0.387447	1	1	0.100348	0.329665
158	C00048		Glyoxylate	N.D.	N.D.	N.D.	N.D.	N.D.	N.D.	N.D.	N.D.	N.D.	NA	NA	NA	NA	NA	NA
159	C00144		GMP	N.D.	N.D.	N.D.	N.D.	N.D.	N.D.	N.D.	N.D.	N.D.	NA	NA	NA	NA	NA	NA
160	C08304		Gramine	N.D.	N.D.	N.D.	N.D.	N.D.	N.D.	N.D.	N.D.	N.D.	NA	NA	NA	NA	NA	NA
161	C00044		GTP	N.D.	N.D.	N.D.	N.D.	N.D.	N.D.	N.D.	N.D.	N.D.	NA	NA	NA	NA	NA	NA
162	C00581		Guanidinoacetate	81.1438	7.66116	93.3457	76.2261	53.4881	2347.28	53.0779	10.0868	88.8142	0.0390625	0.263357	0.787406	1	0.0360317	0.214188
163	C03139		Guanidinosuccinate	13.5508	11.4421	17.5749	23.0187	11.4632	135.818	28.983	13.4441	33.0377	0.11485	0.400059	0.173568	1	0.418492	0.717882
164	C00242		Guanine	27.1121	16.9235	106.962	67.845	31.5904	99.241	18.0297	18.0297	18.0297	0.799846	1	0.201243	1	0.100348	0.329665
165	C00387		Guanosine	12.1447	12.1447	12.1447	27.2484	9.12271	56.3218	19.7841	8.80839	30.7598	0.17753	0.510254	0.789268	1	0.280713	0.619304
166	C09209		Harman	N.D.	N.D.	N.D.	N.D.	N.D.	N.D.	N.D.	N.D.	N.D.	NA	NA	NA	NA	NA	NA
167	C17714		Heptanoate	322.322	304.39	340.253	125.038	122.72	127.355	294.322	286.401	302.243	0.422678	0.724096	0.371093	1	0.422678	0.717882
168	C01585		Hexanoate	285.111	102.205	1716.73	300.821	72.9635	779.728	233.575	122.851	1187.46	0.460938	0.764571	0.109375	1	0.84375	1
169	C08306		Hexylamine	N.D.	N.D.	N.D.	N.D.	N.D.	N.D.	N.D.	N.D.	N.D.	NA	NA	NA	NA	NA	NA
170	C01586		Hippurate	N.D.	N.D.	N.D.	1589.24	1589.24	1589.24	N.D.	N.D.	N.D.	1	1	NA	NA	1	1
171	C00135	C06419	His	520.794	204.284	5187.21	4330.31	351.819	12415.5	506.643	111.156	5904.43	0.078125	0.362847	0.945312	1	0.0234375	0.172953
172	C00388		Histamine	73.7991	49.8618	1211.15	48.4142	22.1362	558.121	124.113	29.6382	887.283	0.140994	0.479396	0.640625	1	0.0078125	0.0983456
173	C00860		Histidinol	N.D.	N.D.	N.D.	N.D.	N.D.	N.D.	N.D.	N.D.	N.D.	NA	NA	NA	NA	NA	NA
174	C00884		Homocarnosine	7.16947	7.16947	7.16947	12.3034	8.4797	16.1272	9.34484	9.34484	9.34484	0.422678	0.724096	1	1	0.789268	1
175	C00155	C05330	Homocysteine	N.D.	N.D.	N.D.	N.D.	N.D.	N.D.	N.D.	N.D.	N.D.	NA	NA	NA	NA	NA	NA
176	C01817		Homocystine	N.D.	N.D.	N.D.	N.D.	N.D.	N.D.	N.D.	N.D.	N.D.	NA	NA	NA	NA	NA	NA
177	C00263		Homoserine	30.8388	17.4231	211.504	57.4568	34.9098	97.6992	31.6087	13.8187	175.777	0.944114	1	0.25	1	0.352542	0.682682
178	C05582		Homovanillate	974.694	186.503	2867.33	404.249	251.39	756.547	839.243	839.243	839.243	0.529368	0.833163	0.100348	1	0.280713	0.619304
179	C01015		Hydroxyproline	102.51	16.646	7604.82	134.028	14.9353	928.122	64.35	9.2745	225.908	0.742188	1	0.25	1	0.25	0.581522
180	C07044		Hydroxyurea	N.D.	N.D.	N.D.	N.D.	N.D.	N.D.	N.D.	N.D.	N.D.	NA	NA	NA	NA	NA	NA
181	C00519		Hypotaurine	N.D.	N.D.	N.D.	N.D.	N.D.	N.D.	N.D.	N.D.	N.D.	NA	NA	NA	NA	NA	NA
182	C00262		Hypoxanthine	16.3397	13.6683	19.011	16.8858	15.674	110.139	17.6886	12.8982	17.7885	0.0590582	0.333599	0.789268	1	0.104059	0.329665
183	C10600		Ibotenate	N.D.	N.D.	N.D.	N.D.	N.D.	N.D.	N.D.	N.D.	N.D.	NA	NA	NA	NA	NA	NA
184	C00104		IDP	N.D.	N.D.	N.D.	N.D.	N.D.	N.D.	N.D.	N.D.	N.D.	NA	NA	NA	NA	NA	NA
185	C00407	C06418	Ile	142.205	61.6345	7647.89	6195.04	111.81	12163.1	131.438	64.9451	8093.31	0.0078125	0.148438	1	1	0.0078125	0.0983456
186	C02835		Imidazole-4-acetate	29.4631	9.66398	50.8998	21.0587	11.0777	31.0397	34.1437	9.50155	508.234	0.0360317	0.263357	0.446873	1	0.0224943	0.172953
187	C00130		IMP	N.D.	N.D.	N.D.	N.D.	N.D.	N.D.	N.D.	N.D.	N.D.	NA	NA	NA	NA	NA	NA
188	C00637		Indole-3-acetaldehyde	N.D.	N.D.	N.D.	N.D.	N.D.	N.D.	N.D.	N.D.	N.D.	NA	NA	NA	NA	NA	NA
189	C02693		Indole-3-acetamide	N.D.	N.D.	N.D.	N.D.	N.D.	N.D.	N.D.	N.D.	N.D.	NA	NA	NA	NA	NA	NA
190	C00954		Indole-3-acetate	79.4927	68.6357	90.3497	56.8605	50.8022	62.9188	89.719	75.1413	121.573	0.583882	0.865471	0.422678	1	0.280713	0.619304
191	C00955		Indole-3-ethanol	N.D.	N.D.	N.D.	N.D.	N.D.	N.D.	N.D.	N.D.	N.D.	NA	NA	NA	NA	NA	NA
192	C00294		Inosine	61.5317	30.281	98.1669	91.5279	42.5398	94.9463	70.1654	35.7234	130.706	0.554113	0.833163	0.945312	1	0.672604	0.959581
193	C05123		Isethionate	N.D.	N.D.	N.D.	537.77	537.77	537.77	N.D.	N.D.	N.D.	1	1	NA	NA	1	1
194	C02640		Isoamylamine	N.D.	N.D.	N.D.	3.11359	3.11359	3.11359	N.D.	N.D.	N.D.	1	1	NA	NA	1	1
195	C02787		Isobutylamine	N.D.	N.D.	N.D.	N.D.	N.D.	N.D.	N.D.	N.D.	N.D.	NA	NA	NA	NA	NA	NA
196	C00630		Isobutyryl CoA	N.D.	N.D.	N.D.	N.D.	N.D.	N.D.	N.D.	N.D.	N.D.	NA	NA	NA	NA	NA	NA
197	C00311		Isocitrate	N.D.	N.D.	N.D.	N.D.	N.D.	N.D.	N.D.	N.D.	N.D.	NA	NA	NA	NA	NA	NA
198	C02421		Isonicotinamide	N.D.	N.D.	N.D.	N.D.	N.D.	N.D.	N.D.	N.D.	N.D.	NA	NA	NA	NA	NA	NA
199	C05771	C03194	Isopropanolamine	143.862	10.1965	745.639	127.099	65.2019	770.896	23.0439	7.81931	691.446	0.945312	1	0.148438	1	0.0207062	0.172953
200	C00490		Itaconate	N.D.	N.D.	N.D.	N.D.	N.D.	N.D.	N.D.	N.D.	N.D.	NA	NA	NA	NA	NA	NA
201	C00081		ITP	N.D.	N.D.	N.D.	N.D.	N.D.	N.D.	N.D.	N.D.	N.D.	NA	NA	NA	NA	NA	NA
202	C00328	C01718	Kynurenine	N.D.	N.D.	N.D.	N.D.	N.D.	N.D.	N.D.	N.D.	N.D.	NA	NA	NA	NA	NA	NA
203	C00186	C00256	Lactate	699.704	20.336	18064.7	27418.6	1424.65	49629.2	1036.01	54.6157	9273.75	0.075927	0.362847	0.742188	1	0.148438	0.412541
204	C00123	C01570	Leu	180.332	93.6146	14887.6	13398.8	163.854	25732.8	209.105	125.209	17715.5	0.015625	0.204102	0.742188	1	0.0078125	0.0983456
205	C11331		Leu-Leu-Tyr	N.D.	N.D.	N.D.	N.D.	N.D.	N.D.	N.D.	N.D.	N.D.	NA	NA	NA	NA	NA	NA
206	C00047	C00739	Lys	5216.94	1775.53	8243.12	11865.9	4083.94	51813.6	5674	1418.03	8843.27	0.0234375	0.233259	1	1	0.148438	0.412541
207	C01930		Lysinamide	N.D.	N.D.	N.D.	N.D.	N.D.	N.D.	N.D.	N.D.	N.D.	NA	NA	NA	NA	NA	NA
208	C00711	C00149	Malate	142.335	34.7895	461.145	750.499	158.753	2190.63	137.622	57.5979	320.697	0.0078125	0.148438	0.888502	1	0.0078125	0.0983456
209	C00383		Malonate	121.61	61.988	886.776	401.429	218.636	866.287	165.536	70.9282	606.181	0.382812	0.708034	0.640625	1	0.460938	0.741659
210	C00083		Malonyl CoA	N.D.	N.D.	N.D.	N.D.	N.D.	N.D.	N.D.	N.D.	N.D.	NA	NA	NA	NA	NA	NA
211	C03570		Mannosamine	N.D.	N.D.	N.D.	N.D.	N.D.	N.D.	N.D.	N.D.	N.D.	NA	NA	NA	NA	NA	NA
212	C08737		Melamine	N.D.	N.D.	N.D.	N.D.	N.D.	N.D.	N.D.	N.D.	N.D.	NA	NA	NA	NA	NA	NA
213	C01598		Melatonin	N.D.	N.D.	N.D.	N.D.	N.D.	N.D.	N.D.	N.D.	N.D.	NA	NA	NA	NA	NA	NA
214	C00073		Met	94.1628	41.4277	2503.84	884.809	47.1971	5156.01	84.0587	49.1111	3570.69	0.0390625	0.263357	0.945312	1	0.0390625	0.214343
215	C07151		Metformin	N.D.	N.D.	N.D.	N.D.	N.D.	N.D.	N.D.	N.D.	N.D.	NA	NA	NA	NA	NA	NA
216	C11145		Methanesulfonate	N.D.	N.D.	N.D.	N.D.	N.D.	N.D.	N.D.	N.D.	N.D.	NA	NA	NA	NA	NA	NA
217	C02989		Methionine sulfoxide	72.9652	25.5949	314.736	259.785	54.5609	534.491	75.406	24.2198	549.343	0.0493894	0.322574	0.546875	1	0.460938	0.741659
218	C03510	C03829	Methionine sulfoximine	N.D.	N.D.	N.D.	N.D.	N.D.	N.D.	N.D.	N.D.	N.D.	NA	NA	NA	NA	NA	NA
219	C02704		Methyl sulfate	N.D.	N.D.	N.D.	N.D.	N.D.	N.D.	N.D.	N.D.	N.D.	NA	NA	NA	NA	NA	NA
220	C02294		Methylguanidine	N.D.	N.D.	N.D.	N.D.	N.D.	N.D.	N.D.	N.D.	N.D.	NA	NA	NA	NA	NA	NA
221	C03173		(Methylthio)acetate	N.D.	N.D.	N.D.	N.D.	N.D.	N.D.	N.D.	N.D.	N.D.	NA	NA	NA	NA	NA	NA
222	C00587		m-Hydroxybenzoate	N.D.	N.D.	N.D.	N.D.	N.D.	N.D.	N.D.	N.D.	N.D.	NA	NA	NA	NA	NA	NA
223	C00879		Mucate	N.D.	N.D.	N.D.	N.D.	N.D.	N.D.	N.D.	N.D.	N.D.	NA	NA	NA	NA	NA	NA
224	C06470		Muramate	N.D.	N.D.	N.D.	N.D.	N.D.	N.D.	N.D.	N.D.	N.D.	NA	NA	NA	NA	NA	NA
225	C08311		Muscimol	N.D.	N.D.	N.D.	N.D.	N.D.	N.D.	N.D.	N.D.	N.D.	NA	NA	NA	NA	NA	NA
226	C01026		N,N-Dimethylglycine	19.5064	12.5545	22.672	21.0234	9.55002	66.751	18.3278	9.73913	34.0582	0.271899	0.645759	0.916282	1	0.799846	1
227	C03413		N1,N12-Diacetylspermine	18.8167	4.75589	76.5297	14.9982	7.94986	21.703	16.837	3.19132	37.5458	0.554113	0.833163	0.833935	1	0.352542	0.682682
228	-		N1,N8-Diacetylspermidine	19.1037	4.77328	73.2119	13.2198	9.70012	19.0815	6.52451	2.1116	46.4002	0.3125	0.666454	0.400236	1	0.546875	0.848053
229	C00612		N1-Acetylspermidine	193.875	12.0605	698.219	159.077	97.6859	351.267	112.793	4.34281	223.474	0.84375	1	0.382812	1	0.0546875	0.252769
230	C02567		N1-Acetylspermine	N.D.	N.D.	N.D.	N.D.	N.D.	N.D.	N.D.	N.D.	N.D.	NA	NA	NA	NA	NA	NA
231	C03793		N6,N6,N6-Trimethyllysine	22.8346	5.05768	709.993	106.5	36.2671	414.381	48.5107	15.7614	674.309	0.195312	0.510254	0.742188	1	0.3125	0.662129
232	C03795		N6-Methyl-2'-deoxyadenosine	N.D.	N.D.	N.D.	N.D.	N.D.	N.D.	N.D.	N.D.	N.D.	NA	NA	NA	NA	NA	NA
233	C01029		N8-Acetylspermidine	21.4967	4.73503	41.2233	15.3619	7.3541	26.6695	15.8657	1.50299	36.169	0.84375	1	0.742188	1	0.742188	1
234	C01042		N-Acetylaspartate	1414.88	283.29	2071.59	812.544	370.571	4725.84	979.231	658.22	3349.37	0.742188	1	0.460938	1	0.382812	0.682682
235	C01073		N-Acetyl-beta-alanine	N.D.	N.D.	N.D.	N.D.	N.D.	N.D.	N.D.	N.D.	N.D.	NA	NA	NA	NA	NA	NA
236	C00140		N-Acetylglucosamine	207.483	115.428	416.249	293.472	106.383	1091.06	126.26	92.8161	170.085	0.078125	0.362847	0.833935	1	0.0234375	0.172953
237	C04501	C04256	N-Acetylglucosamine 1-phosphate	45.3939	30.7838	73.6425	61.5742	46.288	288.197	46.5066	40.0595	54.0355	0.551256	0.833163	0.142213	1	0.142213	0.412541
238	C00357		N-Acetylglucosamine 6-phosphate	63.3288	33.399	94.7133	101.16	56.733	575.756	40.9514	40.9514	40.9514	0.075927	0.362847	0.0590582	1	0.0346106	0.214188
239	C01239		N-Acetylglucosylamine	N.D.	N.D.	N.D.	N.D.	N.D.	N.D.	N.D.	N.D.	N.D.	NA	NA	NA	NA	NA	NA
240	C00624		N-Acetylglutamate	474.073	153.316	1218.02	313.257	135.643	513.405	420.866	241.882	1236.17	0.195312	0.510254	0.3125	1	0.148438	0.412541
241	C02997		N-Acetylhistidine	18.6232	8.85183	73.1093	16.8769	7.2712	44.2422	18.6691	10.8974	47.9839	0.382812	0.708034	0.674047	1	0.231651	0.574059
242	C02710		N-Acetylleucine	66.0566	66.0566	66.0566	N.D.	N.D.	N.D.	45.4431	45.4431	45.4431	1	1	1	1	1	1
243	C02712		N-Acetylmethionine	N.D.	N.D.	N.D.	N.D.	N.D.	N.D.	N.D.	N.D.	N.D.	NA	NA	NA	NA	NA	NA
244	C02713		N-Acetylmuramate	98.3746	31.1126	166.722	159.034	50.0607	268.007	62.2089	50.9177	132.487	0.787406	1	0.105645	1	0.787406	1
245	C00270		N-Acetylneuraminate	280.407	73.5531	487.261	273.793	252.906	361.603	59.999	59.999	59.999	0.36131	0.708034	0.371093	1	0.100348	0.329665
246	C00437		N-Acetylornithine	62.4616	39.6322	112.889	72.6001	39.2118	136.54	69.1198	17.5103	102.773	1	1	0.945312	1	0.888502	1
247	C03519		N-Acetylphenylalanine	36.5428	36.5428	36.5428	N.D.	N.D.	N.D.	N.D.	N.D.	N.D.	1	1	1	1	NA	NA
248	C02714		N-Acetylputrescine	336.733	10.7568	1947.3	356.32	184.39	660.389	436.521	6.95721	1758.33	0.742188	1	0.546875	1	0.945312	1
249	-		N-Acetylvaline	48.3018	39.12	52.6925	10.0721	10.0721	10.0721	35.3256	33.5774	37.0737	0.201243	0.512923	0.181449	1	0.422678	0.717882
250	C00003		NAD+	536.625	326.293	1213.13	628.337	275.855	836.188	643.509	167.259	1088.24	0.742188	1	1	1	0.742188	1
251	C00004		NADH	N.D.	N.D.	N.D.	N.D.	N.D.	N.D.	N.D.	N.D.	N.D.	NA	NA	NA	NA	NA	NA
252	C00006		NADP+	N.D.	N.D.	N.D.	N.D.	N.D.	N.D.	N.D.	N.D.	N.D.	NA	NA	NA	NA	NA	NA
253	C00005		NADPH	N.D.	N.D.	N.D.	N.D.	N.D.	N.D.	N.D.	N.D.	N.D.	NA	NA	NA	NA	NA	NA
254	C04259		N-alpha,N-alpha-Dimethylhistidine	N.D.	N.D.	N.D.	N.D.	N.D.	N.D.	14.9917	14.9917	14.9917	NA	NA	1	1	1	1
255	C01670		N-alpha-Benzenolarginine ethylester	N.D.	N.D.	N.D.	N.D.	N.D.	N.D.	N.D.	N.D.	N.D.	NA	NA	NA	NA	NA	NA
256	-		n-Butyl a-Picolinate	N.D.	N.D.	N.D.	N.D.	N.D.	N.D.	N.D.	N.D.	N.D.	NA	NA	NA	NA	NA	NA
257	C05829		N-Carbamylglutamate	N.D.	N.D.	N.D.	N.D.	N.D.	N.D.	N.D.	N.D.	N.D.	NA	NA	NA	NA	NA	NA
258	C02727		N-epsilon-Acetyllysine	18.7543	13.2489	33.1472	21.5351	12.9299	47.1317	22.5089	10.1084	36.7126	0.482765	0.794471	0.400236	1	0.551256	0.848696
259	C01044		N-Formylaspartate	N.D.	N.D.	N.D.	N.D.	N.D.	N.D.	N.D.	N.D.	N.D.	NA	NA	NA	NA	NA	NA
260	C03145		N-Formylmethionine	N.D.	N.D.	N.D.	N.D.	N.D.	N.D.	N.D.	N.D.	N.D.	NA	NA	NA	NA	NA	NA
261	C01047		N-gamma-Ethylglutamine	22.4921	15.4266	30.1315	N.D.	N.D.	N.D.	69.9672	8.23846	131.696	0.0975125	0.387447	0.786457	1	0.371093	0.682682
262	C00153		Nicotinamide	52.4353	28.9252	78.0846	26.6355	9.66413	60.6647	38.4723	9.6035	125.464	0.109375	0.387447	0.84375	1	0.109375	0.329665
263	C00253		Nicotinate	222.48	153.004	452.254	N.D.	N.D.	N.D.	325.73	126.709	379.824	0.0590582	0.333599	0.280713	1	0.100348	0.329665
264	C00745	C16150	Nicotine	N.D.	N.D.	N.D.	N.D.	N.D.	N.D.	N.D.	N.D.	N.D.	NA	NA	NA	NA	NA	NA
265	C02721		N-Methylalanine	14.8397	10.937	26.1655	12.9372	6.3628	14.4582	21.8609	6.63056	30.6301	0.0140291	0.204102	0.3125	1	0.0078125	0.0983456
266	C02299		N-Methylaniline	N.D.	N.D.	N.D.	N.D.	N.D.	N.D.	N.D.	N.D.	N.D.	NA	NA	NA	NA	NA	NA
267	C01046		N-Methylglutamate	24.6923	21.5457	35.1571	N.D.	N.D.	N.D.	18.8124	13.7722	142.003	0.181449	0.510254	0.89225	1	0.0590582	0.252769
268	C06213		N-omega-Methyltryptamine	N.D.	N.D.	N.D.	N.D.	N.D.	N.D.	N.D.	N.D.	N.D.	NA	NA	NA	NA	NA	NA
269	C00547		Noradrenaline	N.D.	N.D.	N.D.	N.D.	N.D.	N.D.	N.D.	N.D.	N.D.	NA	NA	NA	NA	NA	NA
270	C06524		Nornicotine	N.D.	N.D.	N.D.	N.D.	N.D.	N.D.	N.D.	N.D.	N.D.	NA	NA	NA	NA	NA	NA
271	C02571		o-Acetylcarnitine	20.4944	13.0485	34.9731	61.2734	16.1924	323.573	2538.72	2538.72	2538.72	0.0360317	0.263357	1	1	0.401678	0.710406
272	C00979		O-Acetylserine	67.3415	67.3415	67.3415	37.366	37.366	37.366	63.6917	63.6917	63.6917	1	1	1	1	1	1
273	C01772		o-Coumarate	N.D.	N.D.	N.D.	N.D.	N.D.	N.D.	N.D.	N.D.	N.D.	NA	NA	NA	NA	NA	NA
274	C06423		Octanoate	N.D.	N.D.	N.D.	N.D.	N.D.	N.D.	N.D.	N.D.	N.D.	NA	NA	NA	NA	NA	NA
275	C04137		Octopine	21.7183	19.0319	24.4046	370.262	21.9354	718.588	128.212	39.7359	216.688	0.855132	1	0.422678	1	0.789268	1
276	C01740		Octylamine	N.D.	N.D.	N.D.	N.D.	N.D.	N.D.	N.D.	N.D.	N.D.	NA	NA	NA	NA	NA	NA
277	C00805		o-Hydroxybenzoate	N.D.	N.D.	N.D.	N.D.	N.D.	N.D.	N.D.	N.D.	N.D.	NA	NA	NA	NA	NA	NA
278	C07588		o-Hydroxyhippurate	N.D.	N.D.	N.D.	N.D.	N.D.	N.D.	N.D.	N.D.	N.D.	NA	NA	NA	NA	NA	NA
279	C01005		O-Phosphoserine	N.D.	N.D.	N.D.	N.D.	N.D.	N.D.	N.D.	N.D.	N.D.	NA	NA	NA	NA	NA	NA
280	-		Ophthalmate	65.6645	65.6645	65.6645	63.9516	17.039	141.106	20.4178	20.4178	20.4178	0.583882	0.865471	1	1	0.36131	0.682682
281	C00077	C00515	Ornithine	258.634	63.9499	1927.62	2239.6	261.272	5614.66	194.92	45.4205	2067.19	0.0078125	0.148438	0.546875	1	0.0234375	0.172953
282	C00295		Orotate	N.D.	N.D.	N.D.	N.D.	N.D.	N.D.	N.D.	N.D.	N.D.	NA	NA	NA	NA	NA	NA
283	C01103		Orotidine 5'-monophosphate	N.D.	N.D.	N.D.	N.D.	N.D.	N.D.	N.D.	N.D.	N.D.	NA	NA	NA	NA	NA	NA
284	C01118		o-Succinylhomoserine	N.D.	N.D.	N.D.	N.D.	N.D.	N.D.	N.D.	N.D.	N.D.	NA	NA	NA	NA	NA	NA
285	C01260		P1, P4-Di(adenosine-5') tetraphosphate	N.D.	N.D.	N.D.	N.D.	N.D.	N.D.	N.D.	N.D.	N.D.	NA	NA	NA	NA	NA	NA
286	C00568		p-Aminobenzoate	8.64454	8.36175	9.31691	9.98196	9.98196	9.98196	12.7501	10.1465	15.3536	0.422678	0.724096	1	1	1	1
287	C00864		Pantothenate	269.978	191.567	323.277	N.D.	N.D.	N.D.	111.376	43.5092	305.183	0.181449	0.510254	0.583882	1	0.181449	0.462263
288	C00811		p-Coumarate	N.D.	N.D.	N.D.	N.D.	N.D.	N.D.	N.D.	N.D.	N.D.	NA	NA	NA	NA	NA	NA
289	C01601		Pelargonate	N.D.	N.D.	N.D.	N.D.	N.D.	N.D.	N.D.	N.D.	N.D.	NA	NA	NA	NA	NA	NA
290	C00803		Pentanoate	3650.24	794.705	6653.82	2340.29	816.336	8306.64	3601.97	368.52	5913.94	0.945312	1	0.546875	1	0.546875	0.848053
291	C00074		PEP	N.D.	N.D.	N.D.	N.D.	N.D.	N.D.	N.D.	N.D.	N.D.	NA	NA	NA	NA	NA	NA
292	C00079		Phe	113.141	38.3337	11390.1	6958.68	105.121	15807.2	100.379	64.9901	14544.1	0.0224943	0.233259	0.674047	1	0.0546875	0.252769
293	C05598		Phenaceturate	N.D.	N.D.	N.D.	N.D.	N.D.	N.D.	N.D.	N.D.	N.D.	NA	NA	NA	NA	NA	NA
294	C05332		Phenethylamine	24.799	5.54815	341.553	15.0241	6.3016	184.889	9.27396	5.81212	184.615	1	1	0.583882	1	0.0590582	0.252769
295	C02734		Phenyl phosphate	N.D.	N.D.	N.D.	N.D.	N.D.	N.D.	N.D.	N.D.	N.D.	NA	NA	NA	NA	NA	NA
296	C02735		Phenylethanolamine	N.D.	N.D.	N.D.	N.D.	N.D.	N.D.	N.D.	N.D.	N.D.	NA	NA	NA	NA	NA	NA
297	C00166		Phenylpyruvate	N.D.	N.D.	N.D.	N.D.	N.D.	N.D.	N.D.	N.D.	N.D.	NA	NA	NA	NA	NA	NA
298	-		Phe-Phe	N.D.	N.D.	N.D.	N.D.	N.D.	N.D.	N.D.	N.D.	N.D.	NA	NA	NA	NA	NA	NA
299	C05682		Phosphonoacetate	N.D.	N.D.	N.D.	N.D.	N.D.	N.D.	N.D.	N.D.	N.D.	NA	NA	NA	NA	NA	NA
300	C00588		Phosphorylcholine	N.D.	N.D.	N.D.	N.D.	N.D.	N.D.	41.0681	32.8952	49.241	NA	NA	0.371093	1	0.371093	0.682682
301	C01606		Phthalate	N.D.	N.D.	N.D.	N.D.	N.D.	N.D.	N.D.	N.D.	N.D.	NA	NA	NA	NA	NA	NA
302	C00156		p-Hydroxybenzoate	N.D.	N.D.	N.D.	N.D.	N.D.	N.D.	N.D.	N.D.	N.D.	NA	NA	NA	NA	NA	NA
303	C00642		p-Hydroxyphenylacetate	1245.81	547.46	2669.47	1212.46	852.286	2490.5	898.911	639.823	2631.19	1	1	0.787406	1	0.529368	0.839146
304	C01204		Phytate	N.D.	N.D.	N.D.	N.D.	N.D.	N.D.	N.D.	N.D.	N.D.	NA	NA	NA	NA	NA	NA
305	C01950		Picolinamide	N.D.	N.D.	N.D.	N.D.	N.D.	N.D.	N.D.	N.D.	N.D.	NA	NA	NA	NA	NA	NA
306	C02656		Pimelate	210.497	32.8231	421.145	207.504	184.203	262.142	151.205	35.0297	441.333	0.0234375	0.233259	0.84375	1	0.015625	0.139323
307	C00408		Pipecolate	399.45	63.4864	877.513	44.2018	15.6588	181.395	477.913	60.3923	1064.6	0.0078125	0.148438	0.742188	1	0.0078125	0.0983456
308	C00931		Porphobilinogen	N.D.	N.D.	N.D.	N.D.	N.D.	N.D.	N.D.	N.D.	N.D.	NA	NA	NA	NA	NA	NA
309	C00148	C00763	Pro	1442.15	863.017	9843.2	1610.65	811.717	8359.04	1238.7	656.036	2012.19	0.546875	0.833163	0.25	1	0.25	0.581522
310	C10172		Proline betaine	69.9926	10.3085	129.566	18.9927	6.98664	488.896	35.7125	11.2607	107.289	0.382812	0.708034	0.109375	1	0.888366	1
311	C00163		Propionate	54376.9	28256.5	141268	54270.2	31963.8	141066	36643.7	4379.96	102687	0.84375	1	0.25	1	0.0078125	0.0983456
312	C00584		Prostaglandin E2	N.D.	N.D.	N.D.	N.D.	N.D.	N.D.	N.D.	N.D.	N.D.	NA	NA	NA	NA	NA	NA
313	C00639		Prostaglandin F2alpha	N.D.	N.D.	N.D.	N.D.	N.D.	N.D.	N.D.	N.D.	N.D.	NA	NA	NA	NA	NA	NA
314	C00119		PRPP	N.D.	N.D.	N.D.	N.D.	N.D.	N.D.	N.D.	N.D.	N.D.	NA	NA	NA	NA	NA	NA
315	C10865		Pseudopelletierine	N.D.	N.D.	N.D.	N.D.	N.D.	N.D.	N.D.	N.D.	N.D.	NA	NA	NA	NA	NA	NA
316	C00715		Pterin	N.D.	N.D.	N.D.	N.D.	N.D.	N.D.	N.D.	N.D.	N.D.	NA	NA	NA	NA	NA	NA
317	C15587		Purine	N.D.	N.D.	N.D.	N.D.	N.D.	N.D.	N.D.	N.D.	N.D.	NA	NA	NA	NA	NA	NA
318	C01736		Purine riboside	N.D.	N.D.	N.D.	N.D.	N.D.	N.D.	N.D.	N.D.	N.D.	NA	NA	NA	NA	NA	NA
319	C00134		Putrescine(1,4-Butanediamine)	503.742	36.5798	11202.3	4137.02	970.216	12689.6	283.968	26.5721	12160.3	0.3125	0.666454	0.742188	1	0.148438	0.412541
320	C00481		Pyrazole	N.D.	N.D.	N.D.	N.D.	N.D.	N.D.	N.D.	N.D.	N.D.	NA	NA	NA	NA	NA	NA
321	C00250		Pyridoxal	N.D.	N.D.	N.D.	N.D.	N.D.	N.D.	24.8647	17.0123	32.717	NA	NA	0.371093	1	0.371093	0.682682
322	C00534		Pyridoxamine	6.06678	5.65139	20.5104	7.52523	6.30517	8.91312	12.2141	7.55594	19.4148	0.833434	1	0.109375	1	0.0346106	0.214188
323	C00647		Pyridoxamine 5'-phosphate	20.3272	15.4547	25.2829	N.D.	N.D.	N.D.	21.0225	21.0225	21.0225	0.100348	0.387447	0.280713	1	1	1
324	C00314		Pyridoxine	22.3889	22.3889	22.3889	N.D.	N.D.	N.D.	11.1056	11.1056	11.1056	1	1	1	1	1	1
325	C05942		Pyrrole-2-carboxylate	N.D.	N.D.	N.D.	N.D.	N.D.	N.D.	N.D.	N.D.	N.D.	NA	NA	NA	NA	NA	NA
326	C00022		Pyruvate	N.D.	N.D.	N.D.	3668.26	3668.26	3668.26	N.D.	N.D.	N.D.	1	1	NA	NA	1	1
327	C00296		Quinate	749.965	111.176	4110.35	519.644	67.9095	3070.01	280.5	99.9675	1312.46	0.932647	1	0.84375	1	0.672604	0.959581
328	C00117	C03736	R5P	N.D.	N.D.	N.D.	N.D.	N.D.	N.D.	N.D.	N.D.	N.D.	NA	NA	NA	NA	NA	NA
329	C00255		Riboflavin	497.526	497.526	497.526	1580.57	1580.57	1580.57	280.371	280.371	280.371	1	1	1	1	1	1
330	C01182	C01151	Ribulose 1,5-diphosphate	N.D.	N.D.	N.D.	N.D.	N.D.	N.D.	N.D.	N.D.	N.D.	NA	NA	NA	NA	NA	NA
331	C00199	C01101	Ru5P	N.D.	N.D.	N.D.	N.D.	N.D.	N.D.	N.D.	N.D.	N.D.	NA	NA	NA	NA	NA	NA
332	C05382		S7P	N.D.	N.D.	N.D.	N.D.	N.D.	N.D.	N.D.	N.D.	N.D.	NA	NA	NA	NA	NA	NA
333	C00818		Saccharate	N.D.	N.D.	N.D.	N.D.	N.D.	N.D.	N.D.	N.D.	N.D.	NA	NA	NA	NA	NA	NA
334	C00449		Saccharopine	120.889	18.9693	256.206	27.9343	15.7555	51.9675	26.1765	15.7217	115.489	0.208413	0.518551	0.446873	1	0.446873	0.741659
335	C00021		SAH	N.D.	N.D.	N.D.	N.D.	N.D.	N.D.	N.D.	N.D.	N.D.	NA	NA	NA	NA	NA	NA
336	C00019		SAM+	22.7396	10.1374	62.8801	31.6961	9.75236	63.7928	28.4233	7.28805	43.0646	0.640625	0.898595	0.799846	1	0.25	0.581522
337	C00213		Sarcosine	44.2367	20.4013	385.848	146.249	47.5683	1582.96	35.7052	18.9598	66.01	0.109375	0.387447	0.460938	1	0.015625	0.139323
338	-		SDMA	23.9845	4.67543	32.5457	16.2116	6.64885	180.584	17.8938	4.45982	32.9037	0.460938	0.764571	0.294507	1	0.0546875	0.252769
339	C08277		Sebacate	N.D.	N.D.	N.D.	N.D.	N.D.	N.D.	N.D.	N.D.	N.D.	NA	NA	NA	NA	NA	NA
340	C00835		Sepiapterin	N.D.	N.D.	N.D.	N.D.	N.D.	N.D.	N.D.	N.D.	N.D.	NA	NA	NA	NA	NA	NA
341	C00065	C00740	Ser	327.673	207.281	459.878	404.875	219.993	1553.41	301.529	105.999	2379.09	0.195312	0.510254	0.460938	1	0.460938	0.741659
342	C02703		Serine O-sulfate	N.D.	N.D.	N.D.	N.D.	N.D.	N.D.	N.D.	N.D.	N.D.	NA	NA	NA	NA	NA	NA
343	C00780		Serotonin	37.8706	37.8706	37.8706	N.D.	N.D.	N.D.	13.5585	13.3882	14.5587	1	1	0.855132	1	0.181449	0.462263
344	C00493		Shikimate	N.D.	N.D.	N.D.	N.D.	N.D.	N.D.	N.D.	N.D.	N.D.	NA	NA	NA	NA	NA	NA
345	C00482		Sinapate	N.D.	N.D.	N.D.	N.D.	N.D.	N.D.	N.D.	N.D.	N.D.	NA	NA	NA	NA	NA	NA
346	C03451		S-Lactoylglutathione	N.D.	N.D.	N.D.	N.D.	N.D.	N.D.	N.D.	N.D.	N.D.	NA	NA	NA	NA	NA	NA
347	C03172		S-Methylmethionine	N.D.	N.D.	N.D.	N.D.	N.D.	N.D.	17.7954	17.7954	17.7954	NA	NA	1	1	1	1
348	C01096		Sorbitol 6-phosphate	N.D.	N.D.	N.D.	N.D.	N.D.	N.D.	N.D.	N.D.	N.D.	NA	NA	NA	NA	NA	NA
349	C00315		Spermidine	41.2623	12.1395	224.623	125.417	37.8141	547.607	50.9474	2.86344	124.927	0.078125	0.362847	0.84375	1	0.109375	0.329665
350	C00750		Spermine	N.D.	N.D.	N.D.	N.D.	N.D.	N.D.	N.D.	N.D.	N.D.	NA	NA	NA	NA	NA	NA
351	C00042		Succinate	1756.88	966.119	46418.6	50951.9	1014.52	96369.9	1561.99	438.655	79882.2	0.0390625	0.263357	0.945312	1	0.0390625	0.214343
352	C00091		Succinyl CoA	N.D.	N.D.	N.D.	N.D.	N.D.	N.D.	N.D.	N.D.	N.D.	NA	NA	NA	NA	NA	NA
353	C04548	C01869	Synephrine	160.109	160.109	160.109	55.5867	55.5867	55.5867	41.4273	7.18118	60.5276	1	1	1	1	0.789268	1
354	C10833		Syringate	N.D.	N.D.	N.D.	N.D.	N.D.	N.D.	N.D.	N.D.	N.D.	NA	NA	NA	NA	NA	NA
355	C00898	C02107	Tartrate	N.D.	N.D.	N.D.	N.D.	N.D.	N.D.	N.D.	N.D.	N.D.	NA	NA	NA	NA	NA	NA
356	C00245		Taurine	505.131	78.6755	5121.44	2308.89	1028.22	7983.59	189.627	97.6066	5911.98	0.109375	0.387447	1	1	0.0078125	0.0983456
357	C05122		Taurocholate	905.447	106.95	3166.72	571.352	90.8975	22767.7	28.4333	19.2947	1259.38	0.078125	0.362847	0.280713	1	0.0078125	0.0983456
358	C01959		Taurocyamine	N.D.	N.D.	N.D.	N.D.	N.D.	N.D.	N.D.	N.D.	N.D.	NA	NA	NA	NA	NA	NA
359	C00842		TDP-glucose	N.D.	N.D.	N.D.	N.D.	N.D.	N.D.	N.D.	N.D.	N.D.	NA	NA	NA	NA	NA	NA
360	C06337		Terephthalate	N.D.	N.D.	N.D.	N.D.	N.D.	N.D.	N.D.	N.D.	N.D.	NA	NA	NA	NA	NA	NA
361	C02890		Tetrahydropalmatine	N.D.	N.D.	N.D.	N.D.	N.D.	N.D.	N.D.	N.D.	N.D.	NA	NA	NA	NA	NA	NA
362	C00378		Thiamine	5134.54	3337.02	6932.07	17.8951	10.3523	13608.6	1064.9	12.6989	3734.24	0.789268	1	0.583882	1	1	1
363	C01081		Thiamine monophosphate	N.D.	N.D.	N.D.	N.D.	N.D.	N.D.	N.D.	N.D.	N.D.	NA	NA	NA	NA	NA	NA
364	C00188	C00820	Thr	446.334	146.292	3726.56	1077.91	418.716	6542.01	379.425	119.371	8849.77	0.078125	0.362847	0.945312	1	0.109375	0.329665
365	C03618	C00025	threo-beta-methylaspartate + Glu	17829.9	6929.8	26181.5	15812.3	5994.58	27830.9	15807.3	6992.65	25297.9	0.640625	0.898595	0.742188	1	0.546875	0.848053
366	C01620		Threonate	202.759	54.5344	564.475	250.088	139.062	3475.3	268.544	113.188	2710.68	1	1	1	1	0.672604	0.959581
367	C00214		Thymidine	261.462	152.81	694.812	154.968	53.6125	190.569	233.466	171.911	304.174	0.142213	0.479396	1	1	0.034288	0.214188
368	C00178		Thymine	556.293	175.406	1935.12	549.708	275.83	791.443	490.723	225.112	5995.21	0.3125	0.666454	0.84375	1	0.3125	0.662129
369	C08279		Tiglate	N.D.	N.D.	N.D.	N.D.	N.D.	N.D.	N.D.	N.D.	N.D.	NA	NA	NA	NA	NA	NA
370	C01494		trans-4-Hydroxy-3-methoxycinnamate	N.D.	N.D.	N.D.	N.D.	N.D.	N.D.	N.D.	N.D.	N.D.	NA	NA	NA	NA	NA	NA
371	C02341		trans-Aconitate	N.D.	N.D.	N.D.	3664.49	3664.49	3664.49	N.D.	N.D.	N.D.	1	1	NA	NA	1	1
372	C00423		trans-Cinnamate	N.D.	N.D.	N.D.	N.D.	N.D.	N.D.	N.D.	N.D.	N.D.	NA	NA	NA	NA	NA	NA
373	C00371		trans-Zeatin	N.D.	N.D.	N.D.	N.D.	N.D.	N.D.	N.D.	N.D.	N.D.	NA	NA	NA	NA	NA	NA
374	C00689		Trehalose 6-phosphate	N.D.	N.D.	N.D.	N.D.	N.D.	N.D.	N.D.	N.D.	N.D.	NA	NA	NA	NA	NA	NA
375	C03958		TRH	N.D.	N.D.	N.D.	N.D.	N.D.	N.D.	N.D.	N.D.	N.D.	NA	NA	NA	NA	NA	NA
376	C07166		Trientine	N.D.	N.D.	N.D.	N.D.	N.D.	N.D.	N.D.	N.D.	N.D.	NA	NA	NA	NA	NA	NA
377	C01004		Trigonelline	25.1436	10.8162	54.4738	7.54232	5.60285	537.4	10.2574	5.36384	76.6845	0.293029	0.666454	0.932647	1	0.352542	0.682682
378	C00565		Trimethylamine	150.884	150.884	150.884	N.D.	N.D.	N.D.	N.D.	N.D.	N.D.	1	1	1	1	NA	NA
379	C01104		Trimethylamine N-oxide	N.D.	N.D.	N.D.	324.441	7.06888	641.813	N.D.	N.D.	N.D.	0.371093	0.708034	NA	NA	0.371093	0.682682
380	C01008		Trimethylsulfonium	N.D.	N.D.	N.D.	N.D.	N.D.	N.D.	N.D.	N.D.	N.D.	NA	NA	NA	NA	NA	NA
381	C00729		Tropine	N.D.	N.D.	N.D.	N.D.	N.D.	N.D.	N.D.	N.D.	N.D.	NA	NA	NA	NA	NA	NA
382	C00783		Tropinone	N.D.	N.D.	N.D.	N.D.	N.D.	N.D.	N.D.	N.D.	N.D.	NA	NA	NA	NA	NA	NA
383	C00078	C00525	Trp	113.585	51.5184	3164.48	688.037	65.7438	3358.14	91.7946	37.0682	7998.38	0.0234375	0.233259	0.945312	1	0.3125	0.662129
384	C00398		Tryptamine	39.2969	14.7218	77.0225	39.1449	39.1449	39.1449	24.4912	12.7925	48.8055	0.36131	0.708034	0.855132	1	0.36131	0.682682
385	C00082	C06420	Tyr	560.376	201.464	15741.2	5126.87	329.646	16119.8	445.906	157.164	18964.3	0.0390625	0.263357	0.945312	1	0.078125	0.315448
386	C00483		Tyramine	65.3835	5.43782	600.838	35.8312	8.41689	1302.83	43.9331	5.65333	657.462	0.742188	1	0.546875	1	0.84375	1
387	C00015		UDP	N.D.	N.D.	N.D.	N.D.	N.D.	N.D.	N.D.	N.D.	N.D.	NA	NA	NA	NA	NA	NA
388	C00029		UDP-glucose	100.864	100.864	100.864	N.D.	N.D.	N.D.	134.682	134.682	134.682	1	1	1	1	1	1
389	C00167		UDP-glucuronate	N.D.	N.D.	N.D.	N.D.	N.D.	N.D.	N.D.	N.D.	N.D.	NA	NA	NA	NA	NA	NA
390	C00043		UDP-N-acetylglucosamine	N.D.	N.D.	N.D.	N.D.	N.D.	N.D.	N.D.	N.D.	N.D.	NA	NA	NA	NA	NA	NA
391	C00105		UMP	N.D.	N.D.	N.D.	N.D.	N.D.	N.D.	N.D.	N.D.	N.D.	NA	NA	NA	NA	NA	NA
392	C17715		Undecanoate	N.D.	N.D.	N.D.	N.D.	N.D.	N.D.	N.D.	N.D.	N.D.	NA	NA	NA	NA	NA	NA
393	C00106		Uracil	N.D.	N.D.	N.D.	N.D.	N.D.	N.D.	N.D.	N.D.	N.D.	NA	NA	NA	NA	NA	NA
394	C00366		Urate	922.332	922.332	922.332	3139.97	533.631	11141	N.D.	N.D.	N.D.	0.0590582	0.333599	1	1	0.0590582	0.252769
395	C00086		Urea	208.871	8.61614	1068.54	1850.11	66.6111	327871	191.228	32.033	1459.43	0.352542	0.708034	0.84375	1	0.460938	0.741659
396	C00299		Uridine	178.254	117.979	298.251	165.581	105.609	1108.18	182.931	150.832	260.895	0.640625	0.898595	0.84375	1	0.799846	1
397	C00785		Urocanate	N.D.	N.D.	N.D.	49.4041	24.262	74.5462	N.D.	N.D.	N.D.	0.371093	0.708034	NA	NA	0.371093	0.682682
398	C00075		UTP	N.D.	N.D.	N.D.	N.D.	N.D.	N.D.	N.D.	N.D.	N.D.	NA	NA	NA	NA	NA	NA
399	C00183	C06417	Val	422.718	203.313	20646	13500.5	336.054	24902.8	452.678	212.427	23332	0.0078125	0.148438	0.945312	1	0.0078125	0.0983456
400	C00385		Xanthine	N.D.	N.D.	N.D.	177.393	177.393	177.393	N.D.	N.D.	N.D.	1	1	NA	NA	1	1
401	-		Xanthopterin	N.D.	N.D.	N.D.	N.D.	N.D.	N.D.	N.D.	N.D.	N.D.	NA	NA	NA	NA	NA	NA
402	C01762		Xanthosine	N.D.	N.D.	N.D.	N.D.	N.D.	N.D.	N.D.	N.D.	N.D.	NA	NA	NA	NA	NA	NA
403	C02470		Xanthurenate	N.D.	N.D.	N.D.	N.D.	N.D.	N.D.	N.D.	N.D.	N.D.	NA	NA	NA	NA	NA	NA
404	C00655		XMP	N.D.	N.D.	N.D.	N.D.	N.D.	N.D.	N.D.	N.D.	N.D.	NA	NA	NA	NA	NA	NA
405	C00700		XTP	N.D.	N.D.	N.D.	N.D.	N.D.	N.D.	N.D.	N.D.	N.D.	NA	NA	NA	NA	NA	NA
406	C03969		1-Amino-1-cyclopentanecarboxylate	N.D.	N.D.	N.D.	N.D.	N.D.	N.D.	N.D.	N.D.	N.D.	NA	NA	NA	NA	NA	NA
407	C01234		1-Aminocyclopropane-1-carboxylate	N.D.	N.D.	N.D.	21.7669	14.7906	22.4095	N.D.	N.D.	N.D.	0.173568	0.510254	NA	NA	0.173568	0.462263
408	C03782		1-Aminoethylphosphonate	N.D.	N.D.	N.D.	N.D.	N.D.	N.D.	N.D.	N.D.	N.D.	NA	NA	NA	NA	NA	NA
409	C11118		1-Methyl-2-pyrrolidinone	N.D.	N.D.	N.D.	N.D.	N.D.	N.D.	N.D.	N.D.	N.D.	NA	NA	NA	NA	NA	NA
410	C02494		1-Methyladenosine	N.D.	N.D.	N.D.	49.2085	49.2085	49.2085	N.D.	N.D.	N.D.	1	1	NA	NA	1	1
411	C05127		1-Methylhistamine	17.3339	4.28811	30.3797	10.8855	4.43625	17.3347	5.38235	5.38235	5.38235	1	1	0.371093	1	0.371093	0.682682
412	C02918		1-Methylnicotinamide	4.96994	4.78342	5.15646	12.8154	5.91145	215.386	9.26604	9.26604	9.26604	0.100348	0.387447	1	1	0.100348	0.329665
413	C00986		1,3-Diaminopropane	16.9217	12.1885	21.6549	20.697	11.1584	30.2356	15.71	13.7426	17.6774	1	1	1	1	1	1
414	C02354		2',3'-cCMP	N.D.	N.D.	N.D.	N.D.	N.D.	N.D.	N.D.	N.D.	N.D.	NA	NA	NA	NA	NA	NA
415	C06393	C03401	2,3-Diaminopropionate	N.D.	N.D.	N.D.	N.D.	N.D.	N.D.	N.D.	N.D.	N.D.	NA	NA	NA	NA	NA	NA
416	C01159	C03339	2,3-DPG	N.D.	N.D.	N.D.	N.D.	N.D.	N.D.	N.D.	N.D.	N.D.	NA	NA	NA	NA	NA	NA
417	C03722		2,3-Pyridinedicarboxylate	N.D.	N.D.	N.D.	N.D.	N.D.	N.D.	N.D.	N.D.	N.D.	NA	NA	NA	NA	NA	NA
418	C03283		2,4-Diaminobutyrate	21.107	20.4381	21.7759	12.9849	12.9849	12.9849	29.1975	24.8593	33.5357	0.371093	0.708034	0.371093	1	0.371093	0.682682
419	C03030		2,4-Dihydroxypyrimidine-5-carboxylate	N.D.	N.D.	N.D.	N.D.	N.D.	N.D.	N.D.	N.D.	N.D.	NA	NA	NA	NA	NA	NA
420	C11003		2,4-Dimethylaniline	N.D.	N.D.	N.D.	N.D.	N.D.	N.D.	N.D.	N.D.	N.D.	NA	NA	NA	NA	NA	NA
421	C00628		2,5-Dihydroxybenzoate	N.D.	N.D.	N.D.	N.D.	N.D.	N.D.	N.D.	N.D.	N.D.	NA	NA	NA	NA	NA	NA
422	C02356	C02261	2AB	111.226	31.3003	4269.13	1207.86	125.398	4846.69	101.254	25.4482	2351.27	0.546875	0.833163	0.460938	1	0.078125	0.315448
423	C05672		2-Amino-3-phosphonopropionate	N.D.	N.D.	N.D.	N.D.	N.D.	N.D.	N.D.	N.D.	N.D.	NA	NA	NA	NA	NA	NA
424	C10901		2-Aminobenzimidazole	N.D.	N.D.	N.D.	N.D.	N.D.	N.D.	N.D.	N.D.	N.D.	NA	NA	NA	NA	NA	NA
425	C03557		2-Aminoethylphosphonate	N.D.	N.D.	N.D.	N.D.	N.D.	N.D.	N.D.	N.D.	N.D.	NA	NA	NA	NA	NA	NA
426	C01987		2-Aminophenol	N.D.	N.D.	N.D.	N.D.	N.D.	N.D.	N.D.	N.D.	N.D.	NA	NA	NA	NA	NA	NA
427	C00881		2'-Deoxycytidine	N.D.	N.D.	N.D.	N.D.	N.D.	N.D.	N.D.	N.D.	N.D.	NA	NA	NA	NA	NA	NA
428	C06369		2-Deoxyglucose 6-phosphate	N.D.	N.D.	N.D.	N.D.	N.D.	N.D.	N.D.	N.D.	N.D.	NA	NA	NA	NA	NA	NA
429	C00330		2'-Deoxyguanosine	N.D.	N.D.	N.D.	N.D.	N.D.	N.D.	N.D.	N.D.	N.D.	NA	NA	NA	NA	NA	NA
430	C05512		2'-Deoxyinosine	N.D.	N.D.	N.D.	N.D.	N.D.	N.D.	N.D.	N.D.	N.D.	NA	NA	NA	NA	NA	NA
431	C00672		2-Deoxyribose 1-phosphate	N.D.	N.D.	N.D.	N.D.	N.D.	N.D.	N.D.	N.D.	N.D.	NA	NA	NA	NA	NA	NA
432	C02627		2-Deoxystreptamine	50.5365	22.9036	78.1694	10.0738	10.0738	10.0738	180.868	180.868	180.868	0.422678	0.724096	1	1	1	1
433	C01546		2-Furoate	N.D.	N.D.	N.D.	N.D.	N.D.	N.D.	N.D.	N.D.	N.D.	NA	NA	NA	NA	NA	NA
434	C10898		2-Guanidinobenzimidazole	N.D.	N.D.	N.D.	N.D.	N.D.	N.D.	N.D.	N.D.	N.D.	NA	NA	NA	NA	NA	NA
435	C03264		2-Hydroxy-4-methylpentanoate	274.093	36.9539	845.357	395.596	82.7791	539.201	990.787	990.787	990.787	0.401678	0.724096	0.789268	1	0.589639	0.870225
436	C05984		2-Hydroxybutyrate	487.421	304.942	669.9	707.436	185.71	1482.99	352.317	85.6828	618.951	0.0360317	0.263357	0.789268	1	0.0346106	0.214188
437	C02630	C01087	2-Hydroxyglutarate	497.151	229.014	1251.35	577.955	208.013	1373.85	666.551	164.05	1937.72	0.640625	0.898595	0.84375	1	1	1
438	-		2-Hydroxyisobutyrate	N.D.	N.D.	N.D.	N.D.	N.D.	N.D.	N.D.	N.D.	N.D.	NA	NA	NA	NA	NA	NA
439	-		2-Hydroxyoctanoate	N.D.	N.D.	N.D.	N.D.	N.D.	N.D.	N.D.	N.D.	N.D.	NA	NA	NA	NA	NA	NA
440	-		2-Hydroxypentanoate	1432.74	251.752	3059.71	510.948	297.038	872.218	2701.61	2701.61	2701.61	0.833935	1	0.181449	1	0.589639	0.870225
441	C05852		2-Hydroxyphenylacetate	N.D.	N.D.	N.D.	N.D.	N.D.	N.D.	N.D.	N.D.	N.D.	NA	NA	NA	NA	NA	NA
442	C02504		2-Isopropylmalate	N.D.	N.D.	N.D.	N.D.	N.D.	N.D.	N.D.	N.D.	N.D.	NA	NA	NA	NA	NA	NA
443	C00322		2-Oxoadipate	N.D.	N.D.	N.D.	N.D.	N.D.	N.D.	N.D.	N.D.	N.D.	NA	NA	NA	NA	NA	NA
444	C00109		2-Oxobutyrate	N.D.	N.D.	N.D.	1018.99	1018.99	1018.99	N.D.	N.D.	N.D.	1	1	NA	NA	1	1
445	C00026		2-Oxoglutarate	N.D.	N.D.	N.D.	N.D.	N.D.	N.D.	N.D.	N.D.	N.D.	NA	NA	NA	NA	NA	NA
446	C00141		2-Oxoisopentanoate	N.D.	N.D.	N.D.	N.D.	N.D.	N.D.	N.D.	N.D.	N.D.	NA	NA	NA	NA	NA	NA
447	-		2-Oxooctanoate	N.D.	N.D.	N.D.	N.D.	N.D.	N.D.	N.D.	N.D.	N.D.	NA	NA	NA	NA	NA	NA
448	C00631		2PG	N.D.	N.D.	N.D.	94.7226	94.7226	94.7226	N.D.	N.D.	N.D.	1	1	NA	NA	1	1
449	C06325		2-Quinolinecarboxylate	N.D.	N.D.	N.D.	N.D.	N.D.	N.D.	N.D.	N.D.	N.D.	NA	NA	NA	NA	NA	NA
450	C02595		2-Thiopheneacetate	N.D.	N.D.	N.D.	N.D.	N.D.	N.D.	N.D.	N.D.	N.D.	NA	NA	NA	NA	NA	NA
451	C01198		3-(2-Hydroxyphenyl)propionate	N.D.	N.D.	N.D.	N.D.	N.D.	N.D.	N.D.	N.D.	N.D.	NA	NA	NA	NA	NA	NA
452	C01744		3-(4-Hydroxyphenyl)propionate	2383.4	354.095	7830.86	1628.82	167.809	5867.58	831.982	181.398	6539.12	0.382812	0.708034	0.078125	1	0.742188	1
453	C02465		3,3',5-Triiodothyronine	N.D.	N.D.	N.D.	N.D.	N.D.	N.D.	N.D.	N.D.	N.D.	NA	NA	NA	NA	NA	NA
454	C00968		3',5'-Cyclic dAMP	N.D.	N.D.	N.D.	N.D.	N.D.	N.D.	N.D.	N.D.	N.D.	NA	NA	NA	NA	NA	NA
455	C01060		3,5-Diiodo-tyrosine	N.D.	N.D.	N.D.	N.D.	N.D.	N.D.	N.D.	N.D.	N.D.	NA	NA	NA	NA	NA	NA
456	C07091		3-Acetylacrylate	N.D.	N.D.	N.D.	N.D.	N.D.	N.D.	N.D.	N.D.	N.D.	NA	NA	NA	NA	NA	NA
457	C05145		3-Aminoisobutyrate	183.862	3.44712	644.978	82.5923	20.7189	6355.8	140.764	6.75597	734.873	0.382812	0.708034	0.84375	1	0.382812	0.682682
458	C06057		3-Aminopropane-1,2-diol	63.5329	24.9935	102.147	109.905	109.905	109.905	53.9444	25.258	98.2385	0.222801	0.547828	0.17753	1	0.583882	0.870225
459	C05670		3-Aminopropionitrile	N.D.	N.D.	N.D.	N.D.	N.D.	N.D.	N.D.	N.D.	N.D.	NA	NA	NA	NA	NA	NA
460	C01367		3'-AMP	N.D.	N.D.	N.D.	N.D.	N.D.	N.D.	N.D.	N.D.	N.D.	NA	NA	NA	NA	NA	NA
461	C02635		3-Chloroalanine	N.D.	N.D.	N.D.	N.D.	N.D.	N.D.	N.D.	N.D.	N.D.	NA	NA	NA	NA	NA	NA
462	C03761		3-Hydroxy-3-methylglutarate	N.D.	N.D.	N.D.	N.D.	N.D.	N.D.	N.D.	N.D.	N.D.	NA	NA	NA	NA	NA	NA
463	C00632		3-Hydroxyanthranilate	N.D.	N.D.	N.D.	N.D.	N.D.	N.D.	N.D.	N.D.	N.D.	NA	NA	NA	NA	NA	NA
464	C01089	C03197	3-Hydroxybutyrate	259.795	152.449	735.7	635.862	252.418	1633.57	185.856	101.656	693.929	0.0078125	0.148438	0.105645	1	0.0078125	0.0983456
465	C02794	C03227	3-Hydroxykynurenine	N.D.	N.D.	N.D.	N.D.	N.D.	N.D.	N.D.	N.D.	N.D.	NA	NA	NA	NA	NA	NA
466	C01013		3-Hydroxypropionate	2270.53	2270.53	2270.53	N.D.	N.D.	N.D.	2900.95	2900.95	2900.95	1	1	1	1	1	1
467	C11284		3-Indolebutyrate	N.D.	N.D.	N.D.	N.D.	N.D.	N.D.	N.D.	N.D.	N.D.	NA	NA	NA	NA	NA	NA
468	-		3-Indoxyl sulfate	N.D.	N.D.	N.D.	466.21	466.21	466.21	N.D.	N.D.	N.D.	1	1	NA	NA	1	1
469	C02515		3-Iodotyrosine	N.D.	N.D.	N.D.	N.D.	N.D.	N.D.	N.D.	N.D.	N.D.	NA	NA	NA	NA	NA	NA
470	C05587		3-Methoxytyramine	N.D.	N.D.	N.D.	N.D.	N.D.	N.D.	N.D.	N.D.	N.D.	NA	NA	NA	NA	NA	NA
471	C00913		3-Methyladenine	N.D.	N.D.	N.D.	N.D.	N.D.	N.D.	N.D.	N.D.	N.D.	NA	NA	NA	NA	NA	NA
472	C08262		3-Methylbutanoate	2646.67	1571.2	6027.96	1612.69	637.3	6769.79	2102.88	311.631	6719.07	1	1	0.148438	1	0.84375	1
473	C02230		3-Methylguanine	10.7479	10.7479	10.7479	24.5954	12.1712	27.5411	N.D.	N.D.	N.D.	0.105645	0.387447	1	1	0.100348	0.329665
474	C01152		3-Methylhistidine	48.7483	9.35789	442.47	46.2461	15.3106	585.098	52.1576	9.42883	486.024	0.945312	1	0.945312	1	0.742188	1
475	C00197	C00597	3PG	N.D.	N.D.	N.D.	1118.76	1118.76	1118.76	N.D.	N.D.	N.D.	1	1	NA	NA	1	1
476	C05607		3-Phenyllactate	N.D.	N.D.	N.D.	N.D.	N.D.	N.D.	N.D.	N.D.	N.D.	NA	NA	NA	NA	NA	NA
477	C05629		3-Phenylpropionate	867.354	654.253	968.707	1207.08	605.24	1231.6	680.765	590.399	1215.25	0.855132	1	1	1	0.583882	0.870225
478	C02642		3-Ureidopropionate	N.D.	N.D.	N.D.	N.D.	N.D.	N.D.	N.D.	N.D.	N.D.	NA	NA	NA	NA	NA	NA
479	C05135		4-(beta-Acetylaminoethyl)imidazole	36.3705	11.4864	288.804	16.4731	10.5267	314.439	27.6235	13.0837	198.742	0.546875	0.833163	0.546875	1	0.528106	0.839146
480	C02129		4-Acetylbutyrate	N.D.	N.D.	N.D.	N.D.	N.D.	N.D.	N.D.	N.D.	N.D.	NA	NA	NA	NA	NA	NA
481	C03678		4-Amino-3-hydroxybutyrate	N.D.	N.D.	N.D.	N.D.	N.D.	N.D.	N.D.	N.D.	N.D.	NA	NA	NA	NA	NA	NA
482	C02518		4-Aminosalicylate	N.D.	N.D.	N.D.	N.D.	N.D.	N.D.	N.D.	N.D.	N.D.	NA	NA	NA	NA	NA	NA
483	C05584		4-Hydroxy-3-methoxymandelate	N.D.	N.D.	N.D.	N.D.	N.D.	N.D.	N.D.	N.D.	N.D.	NA	NA	NA	NA	NA	NA
484	C11527	C03198	4-Hydroxymandelate	N.D.	N.D.	N.D.	N.D.	N.D.	N.D.	N.D.	N.D.	N.D.	NA	NA	NA	NA	NA	NA
485	C05562		4-Hydroxymethylimidazole	N.D.	N.D.	N.D.	N.D.	N.D.	N.D.	N.D.	N.D.	N.D.	NA	NA	NA	NA	NA	NA
486	C00233		4-Methyl-2-oxopentanoate	N.D.	N.D.	N.D.	266.007	48.0286	483.985	N.D.	N.D.	N.D.	0.371093	0.708034	NA	NA	0.371093	0.682682
487	C04294		4-Methyl-5-thiazoleethanol	N.D.	N.D.	N.D.	N.D.	N.D.	N.D.	7.01549	7.01549	7.01549	NA	NA	1	1	1	1
488	C01180		4-Methylthio-2-oxobutyrate	N.D.	N.D.	N.D.	N.D.	N.D.	N.D.	N.D.	N.D.	N.D.	NA	NA	NA	NA	NA	NA
489	-		4-Oxohexanoate	N.D.	N.D.	N.D.	N.D.	N.D.	N.D.	N.D.	N.D.	N.D.	NA	NA	NA	NA	NA	NA
490	-		4-Oxopentanoate	N.D.	N.D.	N.D.	N.D.	N.D.	N.D.	N.D.	N.D.	N.D.	NA	NA	NA	NA	NA	NA
491	C00847		4-Pyridoxate	30.1773	15.2127	66.3484	22.0959	14.067	58.2927	33.058	25.844	51.2704	0.109375	0.387447	0.640625	1	0.0333254	0.214188
492	C03114		5,6-Dimethylbenzimidazole	N.D.	N.D.	N.D.	N.D.	N.D.	N.D.	N.D.	N.D.	N.D.	NA	NA	NA	NA	NA	NA
493	C00430		5-Aminolevulinate	15.499	9.64702	23.4784	12.5165	9.87521	17.4522	15.4623	8.19999	24.4067	0.0346106	0.263357	0.247561	1	0.204084	0.513812
494	C00431		5-Aminovalerate	4886.13	454.908	62770.5	23278.7	8390.83	52447.2	1268.53	104.742	45133.2	0.195312	0.510254	1	1	0.0546875	0.252769
495	C05198		5'-Deoxyadenosine	N.D.	N.D.	N.D.	N.D.	N.D.	N.D.	N.D.	N.D.	N.D.	NA	NA	NA	NA	NA	NA
496	C05635		5-Hydroxyindoleacetate	576.212	554.112	598.313	143.385	143.385	143.385	348.205	348.205	348.205	0.422678	0.724096	0.422678	1	1	1
497	C16741		5-Hydroxylysine	31.1438	17.9244	4340.07	39.8451	20.5632	1339.69	30.068	7.2236	161.868	0.640625	0.898595	0.742188	1	0.109375	0.329665
498	C00643		5-Hydroxytryptophan	N.D.	N.D.	N.D.	N.D.	N.D.	N.D.	N.D.	N.D.	N.D.	NA	NA	NA	NA	NA	NA
499	C05660		5-Methoxyindoleacetate	N.D.	N.D.	N.D.	N.D.	N.D.	N.D.	N.D.	N.D.	N.D.	NA	NA	NA	NA	NA	NA
500	C05659		5-Methoxytryptamine	N.D.	N.D.	N.D.	N.D.	N.D.	N.D.	N.D.	N.D.	N.D.	NA	NA	NA	NA	NA	NA
501	C03592		5-Methyl-2'-deoxycytidine	N.D.	N.D.	N.D.	N.D.	N.D.	N.D.	N.D.	N.D.	N.D.	NA	NA	NA	NA	NA	NA
502	C02376		5-Methylcytosine	N.D.	N.D.	N.D.	N.D.	N.D.	N.D.	N.D.	N.D.	N.D.	NA	NA	NA	NA	NA	NA
503	C00440		5-Methyltetrahydrofolate	N.D.	N.D.	N.D.	N.D.	N.D.	N.D.	N.D.	N.D.	N.D.	NA	NA	NA	NA	NA	NA
504	C00170		5-Methylthioadenosine	8.87949	5.33386	15.7531	7.61237	6.29808	8.92666	7.93096	7.30491	8.67487	0.278517	0.654046	0.674987	1	0.105645	0.329665
505	C01879		5-Oxoproline	161.277	59.2907	216.948	166.762	104.442	1644.97	173.728	74.5834	344.016	0.233379	0.567166	0.742188	1	0.3125	0.662129
506	C02378		6-Aminohexanoate	12.1226	12.1226	12.1226	N.D.	N.D.	N.D.	27.9472	27.9472	27.9472	1	1	1	1	1	1
507	C06103		6-Hydroxyhexanoate	900.16	743.108	1057.21	350.779	334.35	367.208	976.515	802.838	1150.19	0.422678	0.724096	0.371093	1	0.422678	0.717882
508	C01020		6-Hydroxynicotinate	46.2754	26.819	119.118	44.153	44.153	44.153	54.4126	47.819	142.919	0.201243	0.512923	1	1	0.100348	0.329665
509	C08434		6-Methylaminopurine	N.D.	N.D.	N.D.	N.D.	N.D.	N.D.	N.D.	N.D.	N.D.	NA	NA	NA	NA	NA	NA
510	C00345		6-Phosphogluconate	N.D.	N.D.	N.D.	N.D.	N.D.	N.D.	N.D.	N.D.	N.D.	NA	NA	NA	NA	NA	NA
511	C02953		7,8-Dihydrobiopterin	N.D.	N.D.	N.D.	43.9205	43.9205	43.9205	60.1934	60.1934	60.1934	1	1	1	1	1	1
512	C04874		7,8-Dihydroneopterin	N.D.	N.D.	N.D.	N.D.	N.D.	N.D.	N.D.	N.D.	N.D.	NA	NA	NA	NA	NA	NA
513	C02242		7-Methylguanine	70.1548	50.0635	81.3133	55.608	33.3668	82.5296	66.1834	41.1927	109.938	0.546875	0.833163	0.734861	1	0.382812	0.682682
514	C02774		10-Hydroxydecanoate	N.D.	N.D.	N.D.	N.D.	N.D.	N.D.	N.D.	N.D.	N.D.	NA	NA	NA	NA	NA	NA
	Note. A Wilcoxon matched-pairs signed-ranks testpaired t test was used to evaluate the differences in microbiome composition within subjects.

## Sheet: STable4 baseline
Supplementay Table 4. Baseline characteristics between bowel prep group (n=8) and controls (n=23).
	Bowel prep group	No-procedure controls	P-value
Age	32.8 ± 4.7	22.0 ± 3.2	0.001
Sex, male	5 (62.5%)	8 (34.8%)	0.171
BMI	21.1 ± 1.8	20.2 ± 2.2	0.078
Note. Age and BMI represent mean ± standard deviation.
